# Supplementary material for: Novel Mixed NOP/Opioid Receptor Peptide Agonists
Source: J Med Chem. 2021 May 17;64(10):6656–69. doi: 10.1021/acs.jmedchem.0c02062 (PMC8279409; doi:10.1021/acs.jmedchem.0c02062)
Supplement: Supplementary file 2 — jm0c02062_si_002.csv [file jm0c02062_si_002.csv]

Compound_ID name	SMILES	pEC50_NOP	pEC50_mu
Compound_1 N/OFQ(1-13)NH2	N[C@@H](CC1=CC=CC=C1)C(NCC(NCC(N[C@@H](CC2=CC=CC=C2)C(N[C@@H]([C@H](O)C)C(NCC(N[C@@H](C)C(N[C@@H](CCCNC(N)=N)C(N[C@@H](CCCCN)C(N[C@@H](CO)C(N[C@@H](C)C(N[C@@H](CCCNC(N)=N)C(N[C@@H](CCCCN)C(N)=O)=O)=O)=O)=O)=O)=O)=O)=O)=O)=O)=O)=O	9.29	inactive
Compound_2 Dermorphin	O=C(N[C@@H](C)C(N[C@@H](CC1=CC=CC=C1)C(NCC(N[C@@H](CC2=CC=C(C=C2)O)C(N3[C@@H](CCC3)C(N[C@@H](CO)C(O)=O)=O)=O)=O)=O)=O)[C@H](CC4=CC=C(C=C4)O)N	inactive	7.71
Compound_3 [Tyr1]N/OFQ(1-13)-NH2	O=C(NCC(NCC(N[C@@H](CC1=CC=CC=C1)C(N[C@@H]([C@H](O)C)C(NCC(N[C@@H](C)C(N[C@@H](CCCNC(N)=N)C(N[C@@H](CCCCN)C(N[C@@H](CO)C(N[C@@H](C)C(N[C@@H](CCCNC(N)=N)C(N[C@@H](CCCCN)C(N)=O)=O)=O)=O)=O)=O)=O)=O)=O)=O)=O)=O)[C@H](CC2=CC=C(C=C2)O)N	9.23	crc incomplete
Compound_4 [Tyr1	Asn5]N/OFQ(1-13)-NH2	O=C(NCC(NCC(N[C@@H](CC1=CC=CC=C1)C(N[C@@H](CC(N)=O)C(NCC(N[C@@H](C)C(N[C@@H](CCCNC(N)=N)C(N[C@@H](CCCCN)C(N[C@@H](CO)C(N[C@@H](C)C(N[C@@H](CCCNC(N)=N)C(N[C@@H](CCCCN)C(N)=O)=O)=O)=O)=O)=O)=O)=O)=O)=O)=O)=O)[C@H](CC2=CC=C(C=C2)O)N	8.70	crc incomplete
Compound_5 [Tyr1	Val5]N/OFQ(1-13)-NH2	O=C(NCC(NCC(N[C@@H](CC1=CC=CC=C1)C(N[C@@H](C(C)C)C(NCC(N[C@@H](C)C(N[C@@H](CCCNC(N)=N)C(N[C@@H](CCCCN)C(N[C@@H](CO)C(N[C@@H](C)C(N[C@@H](CCCNC(N)=N)C(N[C@@H](CCCCN)C(N)=O)=O)=O)=O)=O)=O)=O)=O)=O)=O)=O)=O)[C@H](CC2=CC=C(C=C2)O)N	8.70	crc incomplete
Compound_6 [Tyr1	Lys(Ac)5]N/OFQ(1-13)-NH2	O=C(NCC(NCC(N[C@@H](CC1=CC=CC=C1)C(N[C@@H](CCCCNC(C)=O)C(NCC(N[C@@H](C)C(N[C@@H](CCCNC(N)=N)C(N[C@@H](CCCCN)C(N[C@@H](CO)C(N[C@@H](C)C(N[C@@H](CCCNC(N)=N)C(N[C@@H](CCCCN)C(N)=O)=O)=O)=O)=O)=O)=O)=O)=O)=O)=O)=O)[C@H](CC2=CC=C(C=C2)O)N	8.55	crc incomplete
Compound_7 [Tyr1	Abu5]N/OFQ(1-13)-NH2	O=C(NCC(NCC(N[C@@H](CC1=CC=CC=C1)C(N[C@@H](CC)C(NCC(N[C@@H](C)C(N[C@@H](CCCNC(N)=N)C(N[C@@H](CCCCN)C(N[C@@H](CO)C(N[C@@H](C)C(N[C@@H](CCCNC(N)=N)C(N[C@@H](CCCCN)C(N)=O)=O)=O)=O)=O)=O)=O)=O)=O)=O)=O)=O)[C@H](CC2=CC=C(C=C2)O)N	8.15	crc incomplete
Compound_8 [Tyr1	Lys5]N/OFQ(1-13)-NH2	O=C(NCC(NCC(N[C@@H](CC1=CC=CC=C1)C(N[C@@H](CCCCN)C(NCC(N[C@@H](C)C(N[C@@H](CCCNC(N)=N)C(N[C@@H](CCCCN)C(N[C@@H](CO)C(N[C@@H](C)C(N[C@@H](CCCNC(N)=N)C(N[C@@H](CCCCN)C(N)=O)=O)=O)=O)=O)=O)=O)=O)=O)=O)=O)=O)[C@H](CC2=CC=C(C=C2)O)N	7.26	crc incomplete
Compound_9 [Tyr1	Dap5]N/OFQ(1-13)-NH2	O=C(NCC(NCC(N[C@@H](CC1=CC=CC=C1)C(N[C@@H](CN)C(NCC(N[C@@H](C)C(N[C@@H](CCCNC(N)=N)C(N[C@@H](CCCCN)C(N[C@@H](CO)C(N[C@@H](C)C(N[C@@H](CCCNC(N)=N)C(N[C@@H](CCCCN)C(N)=O)=O)=O)=O)=O)=O)=O)=O)=O)=O)=O)=O)[C@H](CC2=CC=C(C=C2)O)N	7.20	crc incomplete
Compound_10 [Tyr1	Dab5]N/OFQ(1-13)-NH2	O=C(NCC(NCC(N[C@@H](CC1=CC=CC=C1)C(N[C@@H](CCN)C(NCC(N[C@@H](C)C(N[C@@H](CCCNC(N)=N)C(N[C@@H](CCCCN)C(N[C@@H](CO)C(N[C@@H](C)C(N[C@@H](CCCNC(N)=N)C(N[C@@H](CCCCN)C(N)=O)=O)=O)=O)=O)=O)=O)=O)=O)=O)=O)=O)[C@H](CC2=CC=C(C=C2)O)N	6.43	crc incomplete
Compound_11 [Tyr1	Leu5]N/OFQ(1-13)-NH2	O=C(NCC(NCC(N[C@@H](CC1=CC=CC=C1)C(N[C@@H](CC(C)C)C(NCC(N[C@@H](C)C(N[C@@H](CCCNC(N)=N)C(N[C@@H](CCCCN)C(N[C@@H](CO)C(N[C@@H](C)C(N[C@@H](CCCNC(N)=N)C(N[C@@H](CCCCN)C(N)=O)=O)=O)=O)=O)=O)=O)=O)=O)=O)=O)=O)[C@H](CC2=CC=C(C=C2)O)N	8.03	6.08
Compound_12 [Tyr1	Nle5]N/OFQ(1-13)-NH2	O=C(NCC(NCC(N[C@@H](CC1=CC=CC=C1)C(N[C@@H](CCCC)C(NCC(N[C@@H](C)C(N[C@@H](CCCNC(N)=N)C(N[C@@H](CCCCN)C(N[C@@H](CO)C(N[C@@H](C)C(N[C@@H](CCCNC(N)=N)C(N[C@@H](CCCCN)C(N)=O)=O)=O)=O)=O)=O)=O)=O)=O)=O)=O)=O)[C@H](CC2=CC=C(C=C2)O)N	8.77	6.74
Compound_13 [Tyr1	Nva5]N/OFQ(1-13)-NH2	O=C(NCC(NCC(N[C@@H](CC1=CC=CC=C1)C(N[C@@H](CCC)C(NCC(N[C@@H](C)C(N[C@@H](CCCNC(N)=N)C(N[C@@H](CCCCN)C(N[C@@H](CO)C(N[C@@H](C)C(N[C@@H](CCCNC(N)=N)C(N[C@@H](CCCCN)C(N)=O)=O)=O)=O)=O)=O)=O)=O)=O)=O)=O)=O)[C@H](CC2=CC=C(C=C2)O)N	8.43	6.25
Compound_14 [Tyr1	5]N/OFQ(1-13)-NH2	O=C(NCC(NCC(N[C@@H](CC1=CC=CC=C1)C(N[C@@H](CC2=CC=C(C=C2)O)C(NCC(N[C@@H](C)C(N[C@@H](CCCNC(N)=N)C(N[C@@H](CCCCN)C(N[C@@H](CO)C(N[C@@H](C)C(N[C@@H](CCCNC(N)=N)C(N[C@@H](CCCCN)C(N)=O)=O)=O)=O)=O)=O)=O)=O)=O)=O)=O)=O)[C@H](CC3=CC=C(C=C3)O)N	7.07	6.76
Compound_15 [Tyr1	Phe5]N/OFQ(1-13)-NH2	O=C(NCC(NCC(N[C@@H](CC1=CC=CC=C1)C(N[C@@H](CC2=CC=CC=C2)C(NCC(N[C@@H](C)C(N[C@@H](CCCNC(N)=N)C(N[C@@H](CCCCN)C(N[C@@H](CO)C(N[C@@H](C)C(N[C@@H](CCCNC(N)=N)C(N[C@@H](CCCCN)C(N)=O)=O)=O)=O)=O)=O)=O)=O)=O)=O)=O)=O)[C@H](CC3=CC=C(C=C3)O)N	7.72	6.41
Compound_16 [Tyr1	His5]N/OFQ(1-13)-NH2	O=C(NCC(NCC(N[C@@H](CC1=CC=CC=C1)C(N[C@@H](CC2=CNC=N2)C(NCC(N[C@@H](C)C(N[C@@H](CCCNC(N)=N)C(N[C@@H](CCCCN)C(N[C@@H](CO)C(N[C@@H](C)C(N[C@@H](CCCNC(N)=N)C(N[C@@H](CCCCN)C(N)=O)=O)=O)=O)=O)=O)=O)=O)=O)=O)=O)=O)[C@H](CC3=CC=C(C=C3)O)N	7.39	crc incomplete
Compound_17 [Tyr1	Trp5]N/OFQ(1-13)-NH2	O=C(NCC(NCC(N[C@@H](CC1=CC=CC=C1)C(N[C@@H](CC2=CNC3=CC=CC=C23)C(NCC(N[C@@H](C)C(N[C@@H](CCCNC(N)=N)C(N[C@@H](CCCCN)C(N[C@@H](CO)C(N[C@@H](C)C(N[C@@H](CCCNC(N)=N)C(N[C@@H](CCCCN)C(N)=O)=O)=O)=O)=O)=O)=O)=O)=O)=O)=O)=O)[C@H](CC4=CC=C(C=C4)O)N	7.27	crc incomplete
Compound_18 [Tyr1	hPhe5]N/OFQ(1-13)-NH2	O=C(NCC(NCC(N[C@@H](CC1=CC=CC=C1)C(N[C@@H](CCC2=CC=CC=C2)C(NCC(N[C@@H](C)C(N[C@@H](CCCNC(N)=N)C(N[C@@H](CCCCN)C(N[C@@H](CO)C(N[C@@H](C)C(N[C@@H](CCCNC(N)=N)C(N[C@@H](CCCCN)C(N)=O)=O)=O)=O)=O)=O)=O)=O)=O)=O)=O)=O)[C@H](CC3=CC=C(C=C3)O)N	8.70	crc incomplete
Compound_19 [Tyr1	Phg5]N/OFQ(1-13)-NH2	O=C(NCC(NCC(N[C@@H](CC1=CC=CC=C1)C(N[C@@H](C2=CC=CC=C2)C(NCC(N[C@@H](C)C(N[C@@H](CCCNC(N)=N)C(N[C@@H](CCCCN)C(N[C@@H](CO)C(N[C@@H](C)C(N[C@@H](CCCNC(N)=N)C(N[C@@H](CCCCN)C(N)=O)=O)=O)=O)=O)=O)=O)=O)=O)=O)=O)=O)[C@H](CC3=CC=C(C=C3)O)N	7.57	6.81
Compound_20 [Tyr1	p(OCH3)Phe5]N/OFQ(1-13)-NH2	O=C(NCC(NCC(N[C@@H](CC1=CC=CC=C1)C(N[C@@H](CC2=CC=C(OC)C=C2)C(NCC(N[C@@H](C)C(N[C@@H](CCCNC(N)=N)C(N[C@@H](CCCCN)C(N[C@@H](CO)C(N[C@@H](C)C(N[C@@H](CCCNC(N)=N)C(N[C@@H](CCCCN)C(N)=O)=O)=O)=O)=O)=O)=O)=O)=O)=O)=O)=O)[C@H](CC3=CC=C(C=C3)O)N	7.88	crc incomplete
Compound_21 [Tyr1	(pF)Phe5]N/OFQ(1-13)-NH2	O=C(NCC(NCC(N[C@@H](CC1=CC=CC=C1)C(N[C@@H](CC2=CC=C(F)C=C2)C(NCC(N[C@@H](C)C(N[C@@H](CCCNC(N)=N)C(N[C@@H](CCCCN)C(N[C@@H](CO)C(N[C@@H](C)C(N[C@@H](CCCNC(N)=N)C(N[C@@H](CCCCN)C(N)=O)=O)=O)=O)=O)=O)=O)=O)=O)=O)=O)=O)[C@H](CC3=CC=C(C=C3)O)N	7.31	crc incomplete
Compound_22 [Tyr1	(pNO2)Phe5]N/OFQ(1-13)-NH2	O=C(NCC(NCC(N[C@@H](CC1=CC=CC=C1)C(N[C@@H](CC2=CC=C([N+]([O-])=O)C=C2)C(NCC(N[C@@H](C)C(N[C@@H](CCCNC(N)=N)C(N[C@@H](CCCCN)C(N[C@@H](CO)C(N[C@@H](C)C(N[C@@H](CCCNC(N)=N)C(N[C@@H](CCCCN)C(N)=O)=O)=O)=O)=O)=O)=O)=O)=O)=O)=O)=O)[C@H](CC3=CC=C(C=C3)O)N	7.31	crc incomplete
Compound_23 [Tyr1	Dip5]N/OFQ(1-13)-NH2	O=C(NCC(NCC(N[C@@H](CC1=CC=CC=C1)C(N[C@@H](C(C2=CC=CC=C2)C3=CC=CC=C3)C(NCC(N[C@@H](C)C(N[C@@H](CCCNC(N)=N)C(N[C@@H](CCCCN)C(N[C@@H](CO)C(N[C@@H](C)C(N[C@@H](CCCNC(N)=N)C(N[C@@H](CCCCN)C(N)=O)=O)=O)=O)=O)=O)=O)=O)=O)=O)=O)=O)[C@H](CC4=CC=C(C=C4)O)N	6.61	6.78
Compound_24 [Tyr1	Bip5]N/OFQ(1-13)-NH2	O=C(NCC(NCC(N[C@@H](CC1=CC=CC=C1)C(N[C@@H](CC2=CC=C(C3=CC=CC=C3)C=C2)C(NCC(N[C@@H](C)C(N[C@@H](CCCNC(N)=N)C(N[C@@H](CCCCN)C(N[C@@H](CO)C(N[C@@H](C)C(N[C@@H](CCCNC(N)=N)C(N[C@@H](CCCCN)C(N)=O)=O)=O)=O)=O)=O)=O)=O)=O)=O)=O)=O)[C@H](CC4=CC=C(C=C4)O)N	6.93	crc incomplete
Compound_25 [Tyr1	1Nal5]N/OFQ(1-13)-NH2	O=C(NCC(NCC(N[C@@H](CC1=CC=CC=C1)C(N[C@@H](CC2=C(C=CC=C3)C3=CC=C2)C(NCC(N[C@@H](C)C(N[C@@H](CCCNC(N)=N)C(N[C@@H](CCCCN)C(N[C@@H](CO)C(N[C@@H](C)C(N[C@@H](CCCNC(N)=N)C(N[C@@H](CCCCN)C(N)=O)=O)=O)=O)=O)=O)=O)=O)=O)=O)=O)=O)[C@H](CC4=CC=C(C=C4)O)N	7.17	6.08
Compound_26 [Tyr1	2Nal5]N/OFQ(1-13)-NH2	O=C(NCC(NCC(N[C@@H](CC1=CC=CC=C1)C(N[C@@H](CC2=CC(C=CC=C3)=C3C=C2)C(NCC(N[C@@H](C)C(N[C@@H](CCCNC(N)=N)C(N[C@@H](CCCCN)C(N[C@@H](CO)C(N[C@@H](C)C(N[C@@H](CCCNC(N)=N)C(N[C@@H](CCCCN)C(N)=O)=O)=O)=O)=O)=O)=O)=O)=O)=O)=O)=O)[C@H](CC4=CC=C(C=C4)O)N	6.82	crc incomplete
Compound_27 [Tyr1	(pNH2)Phe5]N/OFQ(1-13)-NH2	O=C(NCC(NCC(N[C@@H](CC1=CC=CC=C1)C(N[C@@H](CC2=CC=C(N)C=C2)C(NCC(N[C@@H](C)C(N[C@@H](CCCNC(N)=N)C(N[C@@H](CCCCN)C(N[C@@H](CO)C(N[C@@H](C)C(N[C@@H](CCCNC(N)=N)C(N[C@@H](CCCCN)C(N)=O)=O)=O)=O)=O)=O)=O)=O)=O)=O)=O)=O)[C@H](CC3=CC=C(C=C3)O)N	7.52	6.43
Compound_28 [Tyr1	Dmt5]N/OFQ(1-13)-NH2	O=C(NCC(NCC(N[C@@H](CC1=CC=CC=C1)C(N[C@@H](CC2=C(C)C=C(C=C2C)O)C(NCC(N[C@@H](C)C(N[C@@H](CCCNC(N)=N)C(N[C@@H](CCCCN)C(N[C@@H](CO)C(N[C@@H](C)C(N[C@@H](CCCNC(N)=N)C(N[C@@H](CCCCN)C(N)=O)=O)=O)=O)=O)=O)=O)=O)=O)=O)=O)=O)[C@H](CC3=CC=C(C=C3)O)N	7.75	6.71
Compound_29 [Dmt1]N/OFQ(1-13)-NH2	O=C(NCC(NCC(N[C@@H](CC1=CC=CC=C1)C(N[C@@H]([C@H](O)C)C(NCC(N[C@@H](C)C(N[C@@H](CCCNC(N)=N)C(N[C@@H](CCCCN)C(N[C@@H](CO)C(N[C@@H](C)C(N[C@@H](CCCNC(N)=N)C(N[C@@H](CCCCN)C(N)=O)=O)=O)=O)=O)=O)=O)=O)=O)=O)=O)=O)[C@H](CC2=C(C)C=C(C=C2C)O)N	8.57	7.37
Compound_30 [Dmt1	Tyr5]N/OFQ(1-13)-NH2	O=C(NCC(NCC(N[C@@H](CC1=CC=CC=C1)C(N[C@@H](CC2=CC=C(C=C2)O)C(NCC(N[C@@H](C)C(N[C@@H](CCCNC(N)=N)C(N[C@@H](CCCCN)C(N[C@@H](CO)C(N[C@@H](C)C(N[C@@H](CCCNC(N)=N)C(N[C@@H](CCCCN)C(N)=O)=O)=O)=O)=O)=O)=O)=O)=O)=O)=O)=O)[C@H](CC3=C(C)C=C(C=C3C)O)N	6.91	7.81
Compound_31 [Dmt1	Phe5]N/OFQ(1-13)-NH2	O=C(NCC(NCC(N[C@@H](CC1=CC=CC=C1)C(N[C@@H](CC2=CC=CC=C2)C(NCC(N[C@@H](C)C(N[C@@H](CCCNC(N)=N)C(N[C@@H](CCCCN)C(N[C@@H](CO)C(N[C@@H](C)C(N[C@@H](CCCNC(N)=N)C(N[C@@H](CCCCN)C(N)=O)=O)=O)=O)=O)=O)=O)=O)=O)=O)=O)=O)[C@H](CC3=C(C)C=C(C=C3C)O)N	7.25	8.19
Compound_32 [Dmt1	Phg5]N/OFQ(1-13)-NH2	O=C(NCC(NCC(N[C@@H](CC1=CC=CC=C1)C(N[C@@H](C2=CC=CC=C2)C(NCC(N[C@@H](C)C(N[C@@H](CCCNC(N)=N)C(N[C@@H](CCCCN)C(N[C@@H](CO)C(N[C@@H](C)C(N[C@@H](CCCNC(N)=N)C(N[C@@H](CCCCN)C(N)=O)=O)=O)=O)=O)=O)=O)=O)=O)=O)=O)=O)[C@H](CC3=C(C)C=C(C=C3C)O)N	6.95	8.54
Compound_33 [Dmt1	1Nal5]N/OFQ(1-13)-NH2	O=C(NCC(NCC(N[C@@H](CC1=CC=CC=C1)C(N[C@@H](CC2=C(C=CC=C3)C3=CC=C2)C(NCC(N[C@@H](C)C(N[C@@H](CCCNC(N)=N)C(N[C@@H](CCCCN)C(N[C@@H](CO)C(N[C@@H](C)C(N[C@@H](CCCNC(N)=N)C(N[C@@H](CCCCN)C(N)=O)=O)=O)=O)=O)=O)=O)=O)=O)=O)=O)=O)[C@H](CC4=C(C)C=C(C=C4C)O)N	7.22	7.80
Compound_34 [Dmt1	(pNH2)Phe5]N/OFQ(1-13)-NH2	O=C(NCC(NCC(N[C@@H](CC1=CC=CC=C1)C(N[C@@H](CC2=CC=C(N)C=C2)C(NCC(N[C@@H](C)C(N[C@@H](CCCNC(N)=N)C(N[C@@H](CCCCN)C(N[C@@H](CO)C(N[C@@H](C)C(N[C@@H](CCCNC(N)=N)C(N[C@@H](CCCCN)C(N)=O)=O)=O)=O)=O)=O)=O)=O)=O)=O)=O)=O)[C@H](CC3=C(C)C=C(C=C3C)O)N	7.58	7.82
Compound_35 [Dmt1	5]N/OFQ(1-13)-NH2	O=C(NCC(NCC(N[C@@H](CC1=CC=CC=C1)C(N[C@@H](CC2=C(C)C=C(O)C=C2C)C(NCC(N[C@@H](C)C(N[C@@H](CCCNC(N)=N)C(N[C@@H](CCCCN)C(N[C@@H](CO)C(N[C@@H](C)C(N[C@@H](CCCNC(N)=N)C(N[C@@H](CCCCN)C(N)=O)=O)=O)=O)=O)=O)=O)=O)=O)=O)=O)=O)[C@H](CC3=C(C)C=C(C=C3C)O)N	8.39	8.08
Compound_36 N/OFQ	O=C(NCC(NCC(N[C@@H](CC1=CC=CC=C1)C(N[C@@H]([C@H](O)C)C(NCC(N[C@@H](C)C(N[C@@H](CCCNC(N)=N)C(N[C@@H](CCCCN)C(N[C@@H](CO)C(N[C@@H](C)C(N[C@@H](CCCNC(N)=N)C(N[C@@H](CCCCN)C(N[C@@H](CC(C)C)C(N[C@@H](C)C(N[C@@H](CC(N)=O)C(N[C@@H](CCC(N)=O)C(O)=O)=O)=O)=O)=O)=O)=O)=O)=O)=O)=O)=O)=O)=O)=O)=O)[C@H](CC2=CC=CC=C2)N	9.37	inactive
