# Supplementary material for: Novel Mixed NOP/Opioid Receptor Peptide Agonists
Source: J Med Chem. 2021 May 17;64(10):6656–69. doi: 10.1021/acs.jmedchem.0c02062 (PMC8279409; doi:10.1021/acs.jmedchem.0c02062)
Supplement: Supplementary file 3 — jm0c02062_si_003.pdb [file jm0c02062_si_003.pdb]

HELIX    1   1 ILE A   69  THR A   97  1                                  29
HELIX    2   2 ALA A  102  THR A  120  1                                  19
HELIX    3   3 VAL A  126  LEU A  129  1                                   4
HELIX    4   4 ASN A  137  CYS A  170  1                                  34
HELIX    5   5 PRO A  172  PHE A  178  1                                   7
HELIX    6   6 PRO A  181  VAL A  187  1                                   7
HELIX    7   7 CYS A  190  MET A  205  1                                  16
HELIX    8   8 THR A  225  LYS A  260  1                                  36
HELIX    9   9 LYS A  269  LEU A  305  1                                  37
HELIX   10  10 THR A  312  ALA A  337  1                                  26
SHEET    1   1 1 ALA A 206  ARG A 211  0
SHEET    2   2 1 SER A 214  LEU A 219  0
ATOM      1  N   MET A  65      31.570  18.025  62.839  1.00  0.00           N
ATOM      2  CA  MET A  65      30.271  18.712  62.930  1.00  0.00           C
ATOM      3  CB  MET A  65      29.699  18.958  64.326  1.00  0.00           C
ATOM      4  CG  MET A  65      29.878  17.833  65.337  1.00  0.00           C
ATOM      5  SD  MET A  65      29.456  18.312  67.029  1.00  0.00           S
ATOM      6  CE  MET A  65      30.237  16.899  67.847  1.00  0.00           C
ATOM      7  C   MET A  65      30.231  19.938  62.025  1.00  0.00           C
ATOM      8  O   MET A  65      31.296  20.486  61.751  1.00  0.00           O
ATOM      9  N   VAL A  66      29.104  20.223  61.384  1.00  0.00           N
ATOM     10  CA  VAL A  66      28.741  21.456  60.725  1.00  0.00           C
ATOM     11  CB  VAL A  66      28.715  21.216  59.223  1.00  0.00           C
ATOM     12  CG1 VAL A  66      28.601  22.538  58.465  1.00  0.00           C
ATOM     13  CG2 VAL A  66      30.018  20.587  58.731  1.00  0.00           C
ATOM     14  C   VAL A  66      27.380  21.970  61.154  1.00  0.00           C
ATOM     15  O   VAL A  66      26.340  21.313  61.249  1.00  0.00           O
ATOM     16  N   THR A  67      27.303  23.289  61.359  1.00  0.00           N
ATOM     17  CA  THR A  67      26.130  23.858  61.976  1.00  0.00           C
ATOM     18  CB  THR A  67      26.424  25.157  62.698  1.00  0.00           C
ATOM     19  CG2 THR A  67      27.619  25.129  63.642  1.00  0.00           C
ATOM     20  OG1 THR A  67      26.729  26.197  61.788  1.00  0.00           O
ATOM     21  C   THR A  67      24.930  23.956  61.032  1.00  0.00           C
ATOM     22  O   THR A  67      23.761  23.942  61.390  1.00  0.00           O
ATOM     23  N   ALA A  68      25.284  24.136  59.766  1.00  0.00           N
ATOM     24  CA  ALA A  68      24.357  24.182  58.644  1.00  0.00           C
ATOM     25  CB  ALA A  68      23.865  25.598  58.329  1.00  0.00           C
ATOM     26  C   ALA A  68      24.791  23.396  57.413  1.00  0.00           C
ATOM     27  O   ALA A  68      25.418  23.989  56.539  1.00  0.00           O
ATOM     28  N   ILE A  69      24.487  22.110  57.332  1.00  0.00           N
ATOM     29  CA  ILE A  69      24.859  21.279  56.209  1.00  0.00           C
ATOM     30  CB  ILE A  69      24.801  19.803  56.579  1.00  0.00           C
ATOM     31  CG2 ILE A  69      23.379  19.258  56.727  1.00  0.00           C
ATOM     32  CG1 ILE A  69      25.554  18.870  55.623  1.00  0.00           C
ATOM     33  CD  ILE A  69      26.932  19.360  55.203  1.00  0.00           C
ATOM     34  C   ILE A  69      24.128  21.630  54.924  1.00  0.00           C
ATOM     35  O   ILE A  69      24.761  21.561  53.871  1.00  0.00           O
ATOM     36  N   THR A  70      22.955  22.266  54.971  1.00  0.00           N
ATOM     37  CA  THR A  70      22.287  22.662  53.749  1.00  0.00           C
ATOM     38  CB  THR A  70      20.959  23.348  54.050  1.00  0.00           C
ATOM     39  CG2 THR A  70      19.742  22.488  54.397  1.00  0.00           C
ATOM     40  OG1 THR A  70      21.126  24.238  55.127  1.00  0.00           O
ATOM     41  C   THR A  70      23.199  23.648  53.038  1.00  0.00           C
ATOM     42  O   THR A  70      23.275  23.627  51.820  1.00  0.00           O
ATOM     43  N   ILE A  71      23.917  24.506  53.769  1.00  0.00           N
ATOM     44  CA  ILE A  71      24.829  25.503  53.267  1.00  0.00           C
ATOM     45  CB  ILE A  71      24.799  26.769  54.104  1.00  0.00           C
ATOM     46  CG2 ILE A  71      26.011  27.691  54.226  1.00  0.00           C
ATOM     47  CG1 ILE A  71      23.574  27.640  53.798  1.00  0.00           C
ATOM     48  CD  ILE A  71      23.606  28.408  52.477  1.00  0.00           C
ATOM     49  C   ILE A  71      26.253  24.985  53.031  1.00  0.00           C
ATOM     50  O   ILE A  71      26.768  25.298  51.972  1.00  0.00           O
ATOM     51  N   MET A  72      26.849  24.141  53.890  1.00  0.00           N
ATOM     52  CA  MET A  72      28.165  23.604  53.619  1.00  0.00           C
ATOM     53  CB  MET A  72      28.747  22.881  54.837  1.00  0.00           C
ATOM     54  CG  MET A  72      30.159  22.412  54.540  1.00  0.00           C
ATOM     55  SD  MET A  72      31.367  23.691  54.141  1.00  0.00           S
ATOM     56  CE  MET A  72      32.956  22.835  54.133  1.00  0.00           C
ATOM     57  C   MET A  72      28.159  22.625  52.449  1.00  0.00           C
ATOM     58  O   MET A  72      29.145  22.483  51.722  1.00  0.00           O
ATOM     59  N   ALA A  73      27.035  21.990  52.140  1.00  0.00           N
ATOM     60  CA  ALA A  73      26.967  21.386  50.827  1.00  0.00           C
ATOM     61  CB  ALA A  73      25.798  20.408  50.736  1.00  0.00           C
ATOM     62  C   ALA A  73      27.077  22.361  49.659  1.00  0.00           C
ATOM     63  O   ALA A  73      27.829  22.131  48.712  1.00  0.00           O
ATOM     64  N   LEU A  74      26.352  23.481  49.674  1.00  0.00           N
ATOM     65  CA  LEU A  74      26.500  24.520  48.668  1.00  0.00           C
ATOM     66  CB  LEU A  74      25.420  25.545  48.919  1.00  0.00           C
ATOM     67  CG  LEU A  74      25.331  26.606  47.822  1.00  0.00           C
ATOM     68  CD1 LEU A  74      24.980  26.062  46.436  1.00  0.00           C
ATOM     69  CD2 LEU A  74      24.172  27.525  48.209  1.00  0.00           C
ATOM     70  C   LEU A  74      27.933  25.046  48.531  1.00  0.00           C
ATOM     71  O   LEU A  74      28.430  24.976  47.412  1.00  0.00           O
ATOM     72  N   TYR A  75      28.651  25.264  49.633  1.00  0.00           N
ATOM     73  CA  TYR A  75      30.049  25.647  49.605  1.00  0.00           C
ATOM     74  CB  TYR A  75      30.479  25.897  51.055  1.00  0.00           C
ATOM     75  CG  TYR A  75      30.232  27.265  51.632  1.00  0.00           C
ATOM     76  CD1 TYR A  75      29.042  27.939  51.318  1.00  0.00           C
ATOM     77  CE1 TYR A  75      28.754  29.194  51.873  1.00  0.00           C
ATOM     78  CZ  TYR A  75      29.592  29.781  52.840  1.00  0.00           C
ATOM     79  OH  TYR A  75      29.288  30.975  53.395  1.00  0.00           O
ATOM     80  CE2 TYR A  75      30.824  29.131  53.066  1.00  0.00           C
ATOM     81  CD2 TYR A  75      31.131  27.877  52.522  1.00  0.00           C
ATOM     82  C   TYR A  75      30.975  24.609  49.007  1.00  0.00           C
ATOM     83  O   TYR A  75      31.903  24.985  48.287  1.00  0.00           O
ATOM     84  N   SER A  76      30.751  23.351  49.370  1.00  0.00           N
ATOM     85  CA  SER A  76      31.442  22.206  48.802  1.00  0.00           C
ATOM     86  CB  SER A  76      30.942  20.950  49.493  1.00  0.00           C
ATOM     87  OG  SER A  76      31.146  21.032  50.883  1.00  0.00           O
ATOM     88  C   SER A  76      31.124  21.965  47.327  1.00  0.00           C
ATOM     89  O   SER A  76      32.058  21.729  46.568  1.00  0.00           O
ATOM     90  N   ILE A  77      29.915  22.084  46.782  1.00  0.00           N
ATOM     91  CA  ILE A  77      29.610  21.744  45.408  1.00  0.00           C
ATOM     92  CB  ILE A  77      28.192  21.237  45.176  1.00  0.00           C
ATOM     93  CG2 ILE A  77      27.234  22.411  45.351  1.00  0.00           C
ATOM     94  CG1 ILE A  77      28.045  20.488  43.849  1.00  0.00           C
ATOM     95  CD  ILE A  77      26.809  19.595  43.766  1.00  0.00           C
ATOM     96  C   ILE A  77      30.062  22.926  44.565  1.00  0.00           C
ATOM     97  O   ILE A  77      30.741  22.610  43.585  1.00  0.00           O
ATOM     98  N   VAL A  78      29.805  24.192  44.852  1.00  0.00           N
ATOM     99  CA  VAL A  78      30.383  25.334  44.175  1.00  0.00           C
ATOM    100  CB  VAL A  78      29.688  26.658  44.532  1.00  0.00           C
ATOM    101  CG1 VAL A  78      30.167  27.933  43.830  1.00  0.00           C
ATOM    102  CG2 VAL A  78      28.208  26.488  44.226  1.00  0.00           C
ATOM    103  C   VAL A  78      31.902  25.435  44.162  1.00  0.00           C
ATOM    104  O   VAL A  78      32.455  25.892  43.165  1.00  0.00           O
ATOM    105  N   CYS A  79      32.568  25.008  45.243  1.00  0.00           N
ATOM    106  CA  CYS A  79      34.008  24.863  45.147  1.00  0.00           C
ATOM    107  CB  CYS A  79      34.573  24.540  46.525  1.00  0.00           C
ATOM    108  SG  CYS A  79      36.271  23.923  46.601  1.00  0.00           S
ATOM    109  C   CYS A  79      34.423  23.785  44.157  1.00  0.00           C
ATOM    110  O   CYS A  79      35.089  24.180  43.195  1.00  0.00           O
ATOM    111  N   VAL A  80      33.990  22.521  44.250  1.00  0.00           N
ATOM    112  CA  VAL A  80      34.553  21.535  43.366  1.00  0.00           C
ATOM    113  CB  VAL A  80      34.223  20.129  43.864  1.00  0.00           C
ATOM    114  CG1 VAL A  80      34.793  19.867  45.261  1.00  0.00           C
ATOM    115  CG2 VAL A  80      32.807  19.573  43.682  1.00  0.00           C
ATOM    116  C   VAL A  80      34.137  21.788  41.915  1.00  0.00           C
ATOM    117  O   VAL A  80      34.984  21.725  41.022  1.00  0.00           O
ATOM    118  N   VAL A  81      32.931  22.259  41.621  1.00  0.00           N
ATOM    119  CA  VAL A  81      32.662  22.764  40.287  1.00  0.00           C
ATOM    120  CB  VAL A  81      31.177  23.035  40.050  1.00  0.00           C
ATOM    121  CG1 VAL A  81      30.864  23.607  38.684  1.00  0.00           C
ATOM    122  CG2 VAL A  81      30.345  21.792  40.285  1.00  0.00           C
ATOM    123  C   VAL A  81      33.543  23.839  39.683  1.00  0.00           C
ATOM    124  O   VAL A  81      34.148  23.617  38.629  1.00  0.00           O
ATOM    125  N   GLY A  82      33.649  25.013  40.317  1.00  0.00           N
ATOM    126  CA  GLY A  82      34.638  25.996  39.928  1.00  0.00           C
ATOM    127  C   GLY A  82      36.065  25.459  39.883  1.00  0.00           C
ATOM    128  O   GLY A  82      36.725  25.793  38.910  1.00  0.00           O
ATOM    129  N   LEU A  83      36.491  24.572  40.784  1.00  0.00           N
ATOM    130  CA  LEU A  83      37.886  24.234  40.907  1.00  0.00           C
ATOM    131  CB  LEU A  83      38.012  23.498  42.235  1.00  0.00           C
ATOM    132  CG  LEU A  83      39.475  23.206  42.551  1.00  0.00           C
ATOM    133  CD1 LEU A  83      40.353  24.434  42.667  1.00  0.00           C
ATOM    134  CD2 LEU A  83      39.574  22.638  43.967  1.00  0.00           C
ATOM    135  C   LEU A  83      38.353  23.360  39.738  1.00  0.00           C
ATOM    136  O   LEU A  83      39.163  23.776  38.902  1.00  0.00           O
ATOM    137  N   PHE A  84      37.758  22.192  39.493  1.00  0.00           N
ATOM    138  CA  PHE A  84      38.171  21.314  38.422  1.00  0.00           C
ATOM    139  CB  PHE A  84      37.655  19.925  38.792  1.00  0.00           C
ATOM    140  CG  PHE A  84      38.328  19.318  39.994  1.00  0.00           C
ATOM    141  CD1 PHE A  84      37.689  19.348  41.237  1.00  0.00           C
ATOM    142  CE1 PHE A  84      38.220  18.791  42.413  1.00  0.00           C
ATOM    143  CZ  PHE A  84      39.413  18.086  42.267  1.00  0.00           C
ATOM    144  CE2 PHE A  84      40.038  17.975  41.013  1.00  0.00           C
ATOM    145  CD2 PHE A  84      39.574  18.677  39.900  1.00  0.00           C
ATOM    146  C   PHE A  84      37.702  21.814  37.069  1.00  0.00           C
ATOM    147  O   PHE A  84      38.167  21.292  36.059  1.00  0.00           O
ATOM    148  N   GLY A  85      36.734  22.736  37.004  1.00  0.00           N
ATOM    149  CA  GLY A  85      36.279  23.368  35.792  1.00  0.00           C
ATOM    150  C   GLY A  85      37.392  24.259  35.239  1.00  0.00           C
ATOM    151  O   GLY A  85      37.919  24.032  34.162  1.00  0.00           O
ATOM    152  N   ASN A  86      37.878  25.241  36.010  1.00  0.00           N
ATOM    153  CA  ASN A  86      39.035  26.057  35.729  1.00  0.00           C
ATOM    154  CB  ASN A  86      39.180  27.126  36.805  1.00  0.00           C
ATOM    155  CG  ASN A  86      38.079  28.188  36.764  1.00  0.00           C
ATOM    156  OD1 ASN A  86      37.937  28.834  35.726  1.00  0.00           O
ATOM    157  ND2 ASN A  86      37.210  28.350  37.766  1.00  0.00           N
ATOM    158  C   ASN A  86      40.325  25.268  35.568  1.00  0.00           C
ATOM    159  O   ASN A  86      41.201  25.680  34.815  1.00  0.00           O
ATOM    160  N   PHE A  87      40.438  24.066  36.145  1.00  0.00           N
ATOM    161  CA  PHE A  87      41.622  23.299  35.829  1.00  0.00           C
ATOM    162  CB  PHE A  87      41.794  22.144  36.830  1.00  0.00           C
ATOM    163  CG  PHE A  87      42.577  22.478  38.075  1.00  0.00           C
ATOM    164  CD1 PHE A  87      43.414  21.520  38.675  1.00  0.00           C
ATOM    165  CE1 PHE A  87      44.145  21.790  39.838  1.00  0.00           C
ATOM    166  CZ  PHE A  87      44.067  23.071  40.393  1.00  0.00           C
ATOM    167  CE2 PHE A  87      43.148  23.993  39.890  1.00  0.00           C
ATOM    168  CD2 PHE A  87      42.377  23.690  38.765  1.00  0.00           C
ATOM    169  C   PHE A  87      41.615  22.750  34.408  1.00  0.00           C
ATOM    170  O   PHE A  87      42.623  22.841  33.712  1.00  0.00           O
ATOM    171  N   LEU A  88      40.490  22.244  33.909  1.00  0.00           N
ATOM    172  CA  LEU A  88      40.286  21.901  32.519  1.00  0.00           C
ATOM    173  CB  LEU A  88      38.938  21.180  32.420  1.00  0.00           C
ATOM    174  CG  LEU A  88      38.743  20.577  31.031  1.00  0.00           C
ATOM    175  CD1 LEU A  88      39.703  19.413  30.786  1.00  0.00           C
ATOM    176  CD2 LEU A  88      37.338  19.992  30.870  1.00  0.00           C
ATOM    177  C   LEU A  88      40.514  23.056  31.576  1.00  0.00           C
ATOM    178  O   LEU A  88      40.932  22.840  30.434  1.00  0.00           O
ATOM    179  N   VAL A  89      40.401  24.323  32.009  1.00  0.00           N
ATOM    180  CA  VAL A  89      40.661  25.502  31.218  1.00  0.00           C
ATOM    181  CB  VAL A  89      40.021  26.761  31.788  1.00  0.00           C
ATOM    182  CG1 VAL A  89      40.168  27.940  30.821  1.00  0.00           C
ATOM    183  CG2 VAL A  89      38.511  26.591  31.941  1.00  0.00           C
ATOM    184  C   VAL A  89      42.153  25.731  31.134  1.00  0.00           C
ATOM    185  O   VAL A  89      42.599  25.949  30.002  1.00  0.00           O
ATOM    186  N   MET A  90      42.862  25.528  32.247  1.00  0.00           N
ATOM    187  CA  MET A  90      44.306  25.664  32.261  1.00  0.00           C
ATOM    188  CB  MET A  90      44.737  25.904  33.701  1.00  0.00           C
ATOM    189  CG  MET A  90      44.175  27.239  34.184  1.00  0.00           C
ATOM    190  SD  MET A  90      44.892  27.900  35.706  1.00  0.00           S
ATOM    191  CE  MET A  90      44.119  26.686  36.825  1.00  0.00           C
ATOM    192  C   MET A  90      45.004  24.489  31.603  1.00  0.00           C
ATOM    193  O   MET A  90      46.023  24.791  30.977  1.00  0.00           O
ATOM    194  N   TYR A  91      44.466  23.267  31.731  1.00  0.00           N
ATOM    195  CA  TYR A  91      44.934  22.134  30.973  1.00  0.00           C
ATOM    196  CB  TYR A  91      44.334  20.829  31.510  1.00  0.00           C
ATOM    197  CG  TYR A  91      45.286  19.704  31.164  1.00  0.00           C
ATOM    198  CD1 TYR A  91      44.966  18.813  30.120  1.00  0.00           C
ATOM    199  CE1 TYR A  91      45.725  17.694  29.805  1.00  0.00           C
ATOM    200  CZ  TYR A  91      46.868  17.491  30.607  1.00  0.00           C
ATOM    201  OH  TYR A  91      47.681  16.427  30.345  1.00  0.00           O
ATOM    202  CE2 TYR A  91      47.153  18.250  31.760  1.00  0.00           C
ATOM    203  CD2 TYR A  91      46.395  19.419  31.964  1.00  0.00           C
ATOM    204  C   TYR A  91      44.868  22.182  29.459  1.00  0.00           C
ATOM    205  O   TYR A  91      45.864  21.861  28.803  1.00  0.00           O
ATOM    206  N   VAL A  92      43.718  22.586  28.917  1.00  0.00           N
ATOM    207  CA  VAL A  92      43.491  22.442  27.485  1.00  0.00           C
ATOM    208  CB  VAL A  92      41.988  22.440  27.188  1.00  0.00           C
ATOM    209  CG1 VAL A  92      41.577  22.363  25.729  1.00  0.00           C
ATOM    210  CG2 VAL A  92      41.499  21.114  27.760  1.00  0.00           C
ATOM    211  C   VAL A  92      44.271  23.488  26.697  1.00  0.00           C
ATOM    212  O   VAL A  92      44.789  23.250  25.610  1.00  0.00           O
ATOM    213  N   ILE A  93      44.499  24.641  27.336  1.00  0.00           N
ATOM    214  CA  ILE A  93      45.403  25.637  26.804  1.00  0.00           C
ATOM    215  CB  ILE A  93      45.263  26.994  27.476  1.00  0.00           C
ATOM    216  CG2 ILE A  93      46.341  27.993  27.082  1.00  0.00           C
ATOM    217  CG1 ILE A  93      43.911  27.585  27.115  1.00  0.00           C
ATOM    218  CD  ILE A  93      43.406  28.775  27.921  1.00  0.00           C
ATOM    219  C   ILE A  93      46.859  25.213  26.819  1.00  0.00           C
ATOM    220  O   ILE A  93      47.446  25.110  25.744  1.00  0.00           O
ATOM    221  N   VAL A  94      47.501  24.935  27.959  1.00  0.00           N
ATOM    222  CA  VAL A  94      48.950  24.740  27.984  1.00  0.00           C
ATOM    223  CB  VAL A  94      49.469  25.026  29.388  1.00  0.00           C
ATOM    224  CG1 VAL A  94      50.997  24.968  29.436  1.00  0.00           C
ATOM    225  CG2 VAL A  94      49.087  26.474  29.719  1.00  0.00           C
ATOM    226  C   VAL A  94      49.394  23.396  27.446  1.00  0.00           C
ATOM    227  O   VAL A  94      50.471  23.302  26.863  1.00  0.00           O
ATOM    228  N   ARG A  95      48.522  22.380  27.529  1.00  0.00           N
ATOM    229  CA  ARG A  95      48.793  21.104  26.913  1.00  0.00           C
ATOM    230  CB  ARG A  95      48.002  19.996  27.590  1.00  0.00           C
ATOM    231  CG  ARG A  95      48.279  18.560  27.124  1.00  0.00           C
ATOM    232  CD  ARG A  95      49.609  18.049  27.635  1.00  0.00           C
ATOM    233  NE  ARG A  95      49.847  16.631  27.338  1.00  0.00           N
ATOM    234  CZ  ARG A  95      50.998  15.982  27.130  1.00  0.00           C
ATOM    235  NH1 ARG A  95      52.188  16.601  27.091  1.00  0.00           N
ATOM    236  NH2 ARG A  95      50.863  14.658  26.926  1.00  0.00           N
ATOM    237  C   ARG A  95      48.743  21.203  25.399  1.00  0.00           C
ATOM    238  O   ARG A  95      49.610  20.531  24.848  1.00  0.00           O
ATOM    239  N   TYR A  96      47.743  21.818  24.753  1.00  0.00           N
ATOM    240  CA  TYR A  96      47.475  21.661  23.350  1.00  0.00           C
ATOM    241  CB  TYR A  96      46.117  20.998  23.170  1.00  0.00           C
ATOM    242  CG  TYR A  96      45.917  19.775  24.044  1.00  0.00           C
ATOM    243  CD1 TYR A  96      46.789  18.695  23.835  1.00  0.00           C
ATOM    244  CE1 TYR A  96      46.626  17.422  24.410  1.00  0.00           C
ATOM    245  CZ  TYR A  96      45.538  17.237  25.273  1.00  0.00           C
ATOM    246  OH  TYR A  96      45.163  15.977  25.619  1.00  0.00           O
ATOM    247  CE2 TYR A  96      44.582  18.270  25.409  1.00  0.00           C
ATOM    248  CD2 TYR A  96      44.788  19.515  24.815  1.00  0.00           C
ATOM    249  C   TYR A  96      47.448  22.938  22.515  1.00  0.00           C
ATOM    250  O   TYR A  96      47.628  22.865  21.302  1.00  0.00           O
ATOM    251  N   THR A  97      47.098  24.118  23.018  1.00  0.00           N
ATOM    252  CA  THR A  97      46.616  25.262  22.264  1.00  0.00           C
ATOM    253  CB  THR A  97      45.479  25.914  23.053  1.00  0.00           C
ATOM    254  CG2 THR A  97      44.597  26.969  22.391  1.00  0.00           C
ATOM    255  OG1 THR A  97      44.570  24.876  23.315  1.00  0.00           O
ATOM    256  C   THR A  97      47.664  26.279  21.838  1.00  0.00           C
ATOM    257  O   THR A  97      47.445  26.980  20.856  1.00  0.00           O
ATOM    258  N   LYS A  98      48.814  26.337  22.510  1.00  0.00           N
ATOM    259  CA  LYS A  98      49.999  27.084  22.161  1.00  0.00           C
ATOM    260  CB  LYS A  98      50.669  26.505  20.910  1.00  0.00           C
ATOM    261  CG  LYS A  98      51.205  25.082  21.147  1.00  0.00           C
ATOM    262  CD  LYS A  98      51.809  24.438  19.904  1.00  0.00           C
ATOM    263  CE  LYS A  98      50.730  24.193  18.845  1.00  0.00           C
ATOM    264  NZ  LYS A  98      51.312  23.318  17.811  1.00  0.00           N
ATOM    265  C   LYS A  98      49.762  28.590  22.067  1.00  0.00           C
ATOM    266  O   LYS A  98      50.468  29.351  21.407  1.00  0.00           O
ATOM    267  N   MET A  99      48.686  29.036  22.720  1.00  0.00           N
ATOM    268  CA  MET A  99      48.113  30.347  22.602  1.00  0.00           C
ATOM    269  CB  MET A  99      48.810  31.475  23.351  1.00  0.00           C
ATOM    270  CG  MET A  99      49.422  31.196  24.720  1.00  0.00           C
ATOM    271  SD  MET A  99      48.309  30.348  25.884  1.00  0.00           S
ATOM    272  CE  MET A  99      49.151  30.498  27.472  1.00  0.00           C
ATOM    273  C   MET A  99      47.711  30.681  21.162  1.00  0.00           C
ATOM    274  O   MET A  99      48.451  31.465  20.593  1.00  0.00           O
ATOM    275  N   LYS A 100      46.631  30.098  20.664  1.00  0.00           N
ATOM    276  CA  LYS A 100      45.926  30.341  19.411  1.00  0.00           C
ATOM    277  CB  LYS A 100      44.905  29.232  19.168  1.00  0.00           C
ATOM    278  CG  LYS A 100      44.030  29.452  17.927  1.00  0.00           C
ATOM    279  CD  LYS A 100      43.181  28.235  17.592  1.00  0.00           C
ATOM    280  CE  LYS A 100      42.133  27.802  18.627  1.00  0.00           C
ATOM    281  NZ  LYS A 100      41.346  26.669  18.123  1.00  0.00           N
ATOM    282  C   LYS A 100      45.302  31.708  19.221  1.00  0.00           C
ATOM    283  O   LYS A 100      45.235  32.309  18.146  1.00  0.00           O
ATOM    284  N   THR A 101      44.934  32.358  20.325  1.00  0.00           N
ATOM    285  CA  THR A 101      44.496  33.731  20.473  1.00  0.00           C
ATOM    286  CB  THR A 101      42.980  33.738  20.225  1.00  0.00           C
ATOM    287  CG2 THR A 101      42.124  33.019  21.260  1.00  0.00           C
ATOM    288  OG1 THR A 101      42.538  35.070  20.304  1.00  0.00           O
ATOM    289  C   THR A 101      44.881  34.377  21.790  1.00  0.00           C
ATOM    290  O   THR A 101      44.985  33.618  22.757  1.00  0.00           O
ATOM    291  N   ALA A 102      44.883  35.711  21.808  1.00  0.00           N
ATOM    292  CA  ALA A 102      45.079  36.583  22.946  1.00  0.00           C
ATOM    293  CB  ALA A 102      44.940  38.045  22.517  1.00  0.00           C
ATOM    294  C   ALA A 102      44.152  36.220  24.097  1.00  0.00           C
ATOM    295  O   ALA A 102      44.587  36.027  25.238  1.00  0.00           O
ATOM    296  N   THR A 103      42.864  36.024  23.810  1.00  0.00           N
ATOM    297  CA  THR A 103      41.849  35.603  24.756  1.00  0.00           C
ATOM    298  CB  THR A 103      40.523  35.162  24.158  1.00  0.00           C
ATOM    299  CG2 THR A 103      39.370  35.102  25.148  1.00  0.00           C
ATOM    300  OG1 THR A 103      40.066  36.006  23.115  1.00  0.00           O
ATOM    301  C   THR A 103      42.360  34.432  25.602  1.00  0.00           C
ATOM    302  O   THR A 103      42.079  34.387  26.801  1.00  0.00           O
ATOM    303  N   ASN A 104      43.154  33.515  25.048  1.00  0.00           N
ATOM    304  CA  ASN A 104      43.703  32.416  25.815  1.00  0.00           C
ATOM    305  CB  ASN A 104      44.693  31.602  25.000  1.00  0.00           C
ATOM    306  CG  ASN A 104      44.110  30.821  23.824  1.00  0.00           C
ATOM    307  OD1 ASN A 104      44.849  30.270  23.007  1.00  0.00           O
ATOM    308  ND2 ASN A 104      42.790  30.684  23.716  1.00  0.00           N
ATOM    309  C   ASN A 104      44.485  32.760  27.071  1.00  0.00           C
ATOM    310  O   ASN A 104      44.548  31.917  27.966  1.00  0.00           O
ATOM    311  N   ILE A 105      45.068  33.966  27.095  1.00  0.00           N
ATOM    312  CA  ILE A 105      45.901  34.404  28.192  1.00  0.00           C
ATOM    313  CB  ILE A 105      47.181  35.128  27.757  1.00  0.00           C
ATOM    314  CG2 ILE A 105      48.333  35.107  28.759  1.00  0.00           C
ATOM    315  CG1 ILE A 105      47.628  34.682  26.356  1.00  0.00           C
ATOM    316  CD  ILE A 105      49.076  34.997  25.980  1.00  0.00           C
ATOM    317  C   ILE A 105      45.160  35.037  29.359  1.00  0.00           C
ATOM    318  O   ILE A 105      45.422  34.842  30.552  1.00  0.00           O
ATOM    319  N   TYR A 106      44.092  35.739  28.970  1.00  0.00           N
ATOM    320  CA  TYR A 106      43.181  36.379  29.889  1.00  0.00           C
ATOM    321  CB  TYR A 106      42.533  37.561  29.168  1.00  0.00           C
ATOM    322  CG  TYR A 106      43.544  38.434  28.470  1.00  0.00           C
ATOM    323  CD1 TYR A 106      44.398  39.142  29.318  1.00  0.00           C
ATOM    324  CE1 TYR A 106      45.147  40.197  28.769  1.00  0.00           C
ATOM    325  CZ  TYR A 106      45.122  40.429  27.376  1.00  0.00           C
ATOM    326  OH  TYR A 106      45.748  41.576  26.961  1.00  0.00           O
ATOM    327  CE2 TYR A 106      44.389  39.589  26.514  1.00  0.00           C
ATOM    328  CD2 TYR A 106      43.594  38.591  27.081  1.00  0.00           C
ATOM    329  C   TYR A 106      42.210  35.408  30.538  1.00  0.00           C
ATOM    330  O   TYR A 106      41.944  35.575  31.728  1.00  0.00           O
ATOM    331  N   ILE A 107      41.818  34.343  29.832  1.00  0.00           N
ATOM    332  CA  ILE A 107      40.887  33.345  30.303  1.00  0.00           C
ATOM    333  CB  ILE A 107      40.224  32.718  29.084  1.00  0.00           C
ATOM    334  CG2 ILE A 107      40.999  31.648  28.329  1.00  0.00           C
ATOM    335  CG1 ILE A 107      38.802  32.305  29.472  1.00  0.00           C
ATOM    336  CD  ILE A 107      38.052  31.773  28.258  1.00  0.00           C
ATOM    337  C   ILE A 107      41.517  32.292  31.184  1.00  0.00           C
ATOM    338  O   ILE A 107      40.953  31.855  32.191  1.00  0.00           O
ATOM    339  N   PHE A 108      42.756  31.880  30.869  1.00  0.00           N
ATOM    340  CA  PHE A 108      43.600  31.175  31.799  1.00  0.00           C
ATOM    341  CB  PHE A 108      44.869  30.913  30.995  1.00  0.00           C
ATOM    342  CG  PHE A 108      46.009  30.178  31.638  1.00  0.00           C
ATOM    343  CD1 PHE A 108      46.058  28.787  31.472  1.00  0.00           C
ATOM    344  CE1 PHE A 108      47.076  28.073  32.109  1.00  0.00           C
ATOM    345  CZ  PHE A 108      47.869  28.737  33.054  1.00  0.00           C
ATOM    346  CE2 PHE A 108      47.788  30.126  33.248  1.00  0.00           C
ATOM    347  CD2 PHE A 108      46.811  30.853  32.573  1.00  0.00           C
ATOM    348  C   PHE A 108      43.956  32.009  33.024  1.00  0.00           C
ATOM    349  O   PHE A 108      44.058  31.461  34.111  1.00  0.00           O
ATOM    350  N   ASN A 109      44.085  33.332  32.898  1.00  0.00           N
ATOM    351  CA  ASN A 109      44.446  34.126  34.064  1.00  0.00           C
ATOM    352  CB  ASN A 109      45.006  35.438  33.526  1.00  0.00           C
ATOM    353  CG  ASN A 109      45.737  36.139  34.658  1.00  0.00           C
ATOM    354  OD1 ASN A 109      46.891  35.834  34.950  1.00  0.00           O
ATOM    355  ND2 ASN A 109      45.181  37.135  35.362  1.00  0.00           N
ATOM    356  C   ASN A 109      43.311  34.219  35.074  1.00  0.00           C
ATOM    357  O   ASN A 109      43.460  34.055  36.282  1.00  0.00           O
ATOM    358  N   LEU A 110      42.107  34.408  34.520  1.00  0.00           N
ATOM    359  CA  LEU A 110      40.817  34.357  35.173  1.00  0.00           C
ATOM    360  CB  LEU A 110      39.672  34.679  34.211  1.00  0.00           C
ATOM    361  CG  LEU A 110      38.362  35.007  34.913  1.00  0.00           C
ATOM    362  CD1 LEU A 110      38.430  35.931  36.135  1.00  0.00           C
ATOM    363  CD2 LEU A 110      37.283  35.505  33.973  1.00  0.00           C
ATOM    364  C   LEU A 110      40.660  32.985  35.799  1.00  0.00           C
ATOM    365  O   LEU A 110      40.400  32.932  36.999  1.00  0.00           O
ATOM    366  N   ALA A 111      40.794  31.888  35.036  1.00  0.00           N
ATOM    367  CA  ALA A 111      40.815  30.569  35.620  1.00  0.00           C
ATOM    368  CB  ALA A 111      41.117  29.603  34.484  1.00  0.00           C
ATOM    369  C   ALA A 111      41.859  30.330  36.698  1.00  0.00           C
ATOM    370  O   ALA A 111      41.592  29.583  37.628  1.00  0.00           O
ATOM    371  N   LEU A 112      43.061  30.919  36.670  1.00  0.00           N
ATOM    372  CA  LEU A 112      44.046  30.816  37.725  1.00  0.00           C
ATOM    373  CB  LEU A 112      45.429  31.347  37.345  1.00  0.00           C
ATOM    374  CG  LEU A 112      46.596  31.137  38.308  1.00  0.00           C
ATOM    375  CD1 LEU A 112      46.724  29.685  38.737  1.00  0.00           C
ATOM    376  CD2 LEU A 112      47.767  31.660  37.509  1.00  0.00           C
ATOM    377  C   LEU A 112      43.614  31.383  39.066  1.00  0.00           C
ATOM    378  O   LEU A 112      43.715  30.744  40.113  1.00  0.00           O
ATOM    379  N   ALA A 113      42.998  32.571  38.977  1.00  0.00           N
ATOM    380  CA  ALA A 113      42.319  33.218  40.087  1.00  0.00           C
ATOM    381  CB  ALA A 113      42.021  34.658  39.660  1.00  0.00           C
ATOM    382  C   ALA A 113      41.045  32.606  40.652  1.00  0.00           C
ATOM    383  O   ALA A 113      40.880  32.470  41.866  1.00  0.00           O
ATOM    384  N   ASP A 114      40.263  32.063  39.717  1.00  0.00           N
ATOM    385  CA  ASP A 114      38.989  31.450  40.032  1.00  0.00           C
ATOM    386  CB  ASP A 114      37.950  31.638  38.944  1.00  0.00           C
ATOM    387  CG  ASP A 114      37.229  32.961  39.180  1.00  0.00           C
ATOM    388  OD1 ASP A 114      36.619  33.503  38.231  1.00  0.00           O
ATOM    389  OD2 ASP A 114      37.059  33.335  40.363  1.00  0.00           O
ATOM    390  C   ASP A 114      39.140  30.029  40.572  1.00  0.00           C
ATOM    391  O   ASP A 114      38.175  29.551  41.170  1.00  0.00           O
ATOM    392  N   ALA A 115      40.237  29.327  40.321  1.00  0.00           N
ATOM    393  CA  ALA A 115      40.670  28.098  40.963  1.00  0.00           C
ATOM    394  CB  ALA A 115      41.832  27.538  40.145  1.00  0.00           C
ATOM    395  C   ALA A 115      41.089  28.347  42.413  1.00  0.00           C
ATOM    396  O   ALA A 115      40.808  27.549  43.303  1.00  0.00           O
ATOM    397  N   LEU A 116      41.652  29.503  42.746  1.00  0.00           N
ATOM    398  CA  LEU A 116      42.090  29.993  44.046  1.00  0.00           C
ATOM    399  CB  LEU A 116      43.153  31.022  43.711  1.00  0.00           C
ATOM    400  CG  LEU A 116      43.991  31.670  44.808  1.00  0.00           C
ATOM    401  CD1 LEU A 116      44.634  30.760  45.849  1.00  0.00           C
ATOM    402  CD2 LEU A 116      45.148  32.505  44.258  1.00  0.00           C
ATOM    403  C   LEU A 116      40.936  30.624  44.815  1.00  0.00           C
ATOM    404  O   LEU A 116      40.782  30.368  45.999  1.00  0.00           O
ATOM    405  N   ALA A 117      39.965  31.261  44.150  1.00  0.00           N
ATOM    406  CA  ALA A 117      38.695  31.682  44.693  1.00  0.00           C
ATOM    407  CB  ALA A 117      37.872  32.539  43.724  1.00  0.00           C
ATOM    408  C   ALA A 117      37.938  30.476  45.222  1.00  0.00           C
ATOM    409  O   ALA A 117      37.388  30.471  46.319  1.00  0.00           O
ATOM    410  N   THR A 118      37.880  29.465  44.350  1.00  0.00           N
ATOM    411  CA  THR A 118      37.169  28.261  44.741  1.00  0.00           C
ATOM    412  CB  THR A 118      36.865  27.401  43.508  1.00  0.00           C
ATOM    413  CG2 THR A 118      35.725  28.075  42.746  1.00  0.00           C
ATOM    414  OG1 THR A 118      37.994  27.148  42.688  1.00  0.00           O
ATOM    415  C   THR A 118      37.913  27.459  45.807  1.00  0.00           C
ATOM    416  O   THR A 118      37.279  26.835  46.661  1.00  0.00           O
ATOM    417  N   SER A 119      39.229  27.637  45.945  1.00  0.00           N
ATOM    418  CA  SER A 119      40.035  27.190  47.063  1.00  0.00           C
ATOM    419  CB  SER A 119      41.491  27.164  46.637  1.00  0.00           C
ATOM    420  OG  SER A 119      41.743  26.295  45.569  1.00  0.00           O
ATOM    421  C   SER A 119      39.928  28.001  48.358  1.00  0.00           C
ATOM    422  O   SER A 119      40.295  27.441  49.386  1.00  0.00           O
ATOM    423  N   THR A 120      39.454  29.250  48.375  1.00  0.00           N
ATOM    424  CA  THR A 120      39.315  29.978  49.618  1.00  0.00           C
ATOM    425  CB  THR A 120      39.989  31.350  49.566  1.00  0.00           C
ATOM    426  CG2 THR A 120      41.494  31.221  49.793  1.00  0.00           C
ATOM    427  OG1 THR A 120      39.797  31.982  48.315  1.00  0.00           O
ATOM    428  C   THR A 120      37.849  29.993  50.054  1.00  0.00           C
ATOM    429  O   THR A 120      37.602  30.341  51.203  1.00  0.00           O
ATOM    430  N   LEU A 121      36.878  29.656  49.210  1.00  0.00           N
ATOM    431  CA  LEU A 121      35.472  29.474  49.529  1.00  0.00           C
ATOM    432  CB  LEU A 121      34.785  29.257  48.187  1.00  0.00           C
ATOM    433  CG  LEU A 121      33.338  28.770  48.344  1.00  0.00           C
ATOM    434  CD1 LEU A 121      32.327  29.672  49.048  1.00  0.00           C
ATOM    435  CD2 LEU A 121      32.757  28.330  47.008  1.00  0.00           C
ATOM    436  C   LEU A 121      35.122  28.512  50.656  1.00  0.00           C
ATOM    437  O   LEU A 121      34.329  28.969  51.481  1.00  0.00           O
ATOM    438  N   PRO A 122      35.552  27.250  50.747  1.00  0.00           N
ATOM    439  CD  PRO A 122      36.274  26.506  49.730  1.00  0.00           C
ATOM    440  CG  PRO A 122      36.154  25.035  50.127  1.00  0.00           C
ATOM    441  CB  PRO A 122      35.630  25.004  51.576  1.00  0.00           C
ATOM    442  CA  PRO A 122      35.191  26.427  51.874  1.00  0.00           C
ATOM    443  C   PRO A 122      35.550  26.992  53.250  1.00  0.00           C
ATOM    444  O   PRO A 122      34.951  26.622  54.255  1.00  0.00           O
ATOM    445  N   PHE A 123      36.581  27.820  53.295  1.00  0.00           N
ATOM    446  CA  PHE A 123      37.116  28.417  54.508  1.00  0.00           C
ATOM    447  CB  PHE A 123      38.564  28.873  54.362  1.00  0.00           C
ATOM    448  CG  PHE A 123      39.631  27.828  54.211  1.00  0.00           C
ATOM    449  CD1 PHE A 123      40.112  27.258  55.404  1.00  0.00           C
ATOM    450  CE1 PHE A 123      41.136  26.310  55.401  1.00  0.00           C
ATOM    451  CZ  PHE A 123      41.593  25.906  54.141  1.00  0.00           C
ATOM    452  CE2 PHE A 123      41.164  26.460  52.920  1.00  0.00           C
ATOM    453  CD2 PHE A 123      40.184  27.461  52.995  1.00  0.00           C
ATOM    454  C   PHE A 123      36.371  29.668  54.974  1.00  0.00           C
ATOM    455  O   PHE A 123      36.729  30.171  56.020  1.00  0.00           O
ATOM    456  N   GLN A 124      35.462  30.229  54.171  1.00  0.00           N
ATOM    457  CA  GLN A 124      34.934  31.565  54.346  1.00  0.00           C
ATOM    458  CB  GLN A 124      33.976  31.900  53.212  1.00  0.00           C
ATOM    459  CG  GLN A 124      34.800  32.104  51.947  1.00  0.00           C
ATOM    460  CD  GLN A 124      35.666  33.351  51.843  1.00  0.00           C
ATOM    461  OE1 GLN A 124      35.205  34.480  51.760  1.00  0.00           O
ATOM    462  NE2 GLN A 124      36.990  33.137  51.772  1.00  0.00           N
ATOM    463  C   GLN A 124      34.205  31.809  55.664  1.00  0.00           C
ATOM    464  O   GLN A 124      34.302  32.882  56.237  1.00  0.00           O
ATOM    465  N   SER A 125      33.549  30.821  56.267  1.00  0.00           N
ATOM    466  CA  SER A 125      32.421  31.014  57.168  1.00  0.00           C
ATOM    467  CB  SER A 125      31.136  30.635  56.441  1.00  0.00           C
ATOM    468  OG  SER A 125      30.907  31.616  55.448  1.00  0.00           O
ATOM    469  C   SER A 125      32.574  30.108  58.378  1.00  0.00           C
ATOM    470  O   SER A 125      31.595  29.900  59.085  1.00  0.00           O
ATOM    471  N   VAL A 126      33.788  29.648  58.703  1.00  0.00           N
ATOM    472  CA  VAL A 126      33.989  28.544  59.614  1.00  0.00           C
ATOM    473  CB  VAL A 126      35.375  27.934  59.717  1.00  0.00           C
ATOM    474  CG1 VAL A 126      35.694  27.259  58.381  1.00  0.00           C
ATOM    475  CG2 VAL A 126      36.450  28.987  59.973  1.00  0.00           C
ATOM    476  C   VAL A 126      33.529  28.918  61.015  1.00  0.00           C
ATOM    477  O   VAL A 126      32.962  28.038  61.662  1.00  0.00           O
ATOM    478  N   ASN A 127      33.568  30.197  61.405  1.00  0.00           N
ATOM    479  CA  ASN A 127      33.240  30.550  62.771  1.00  0.00           C
ATOM    480  CB  ASN A 127      33.761  31.983  62.901  1.00  0.00           C
ATOM    481  CG  ASN A 127      33.420  32.687  64.216  1.00  0.00           C
ATOM    482  OD1 ASN A 127      32.310  33.198  64.406  1.00  0.00           O
ATOM    483  ND2 ASN A 127      34.309  32.566  65.207  1.00  0.00           N
ATOM    484  C   ASN A 127      31.750  30.452  63.045  1.00  0.00           C
ATOM    485  O   ASN A 127      31.288  30.314  64.176  1.00  0.00           O
ATOM    486  N   TYR A 128      31.017  30.584  61.931  1.00  0.00           N
ATOM    487  CA  TYR A 128      29.601  30.289  61.969  1.00  0.00           C
ATOM    488  CB  TYR A 128      28.951  31.259  60.987  1.00  0.00           C
ATOM    489  CG  TYR A 128      28.823  32.647  61.580  1.00  0.00           C
ATOM    490  CD1 TYR A 128      27.547  33.106  61.963  1.00  0.00           C
ATOM    491  CE1 TYR A 128      27.349  34.328  62.602  1.00  0.00           C
ATOM    492  CZ  TYR A 128      28.516  35.028  62.953  1.00  0.00           C
ATOM    493  OH  TYR A 128      28.379  36.214  63.626  1.00  0.00           O
ATOM    494  CE2 TYR A 128      29.799  34.648  62.500  1.00  0.00           C
ATOM    495  CD2 TYR A 128      29.928  33.481  61.747  1.00  0.00           C
ATOM    496  C   TYR A 128      29.394  28.828  61.602  1.00  0.00           C
ATOM    497  O   TYR A 128      28.822  28.068  62.399  1.00  0.00           O
ATOM    498  N   LEU A 129      29.943  28.302  60.506  1.00  0.00           N
ATOM    499  CA  LEU A 129      29.488  27.082  59.887  1.00  0.00           C
ATOM    500  CB  LEU A 129      29.910  27.136  58.425  1.00  0.00           C
ATOM    501  CG  LEU A 129      29.218  26.247  57.394  1.00  0.00           C
ATOM    502  CD1 LEU A 129      27.708  26.117  57.498  1.00  0.00           C
ATOM    503  CD2 LEU A 129      29.499  26.923  56.054  1.00  0.00           C
ATOM    504  C   LEU A 129      29.961  25.817  60.601  1.00  0.00           C
ATOM    505  O   LEU A 129      29.298  24.775  60.534  1.00  0.00           O
ATOM    506  N   MET A 130      31.012  25.918  61.409  1.00  0.00           N
ATOM    507  CA  MET A 130      31.518  24.897  62.324  1.00  0.00           C
ATOM    508  CB  MET A 130      32.720  24.250  61.648  1.00  0.00           C
ATOM    509  CG  MET A 130      32.452  23.682  60.255  1.00  0.00           C
ATOM    510  SD  MET A 130      32.763  24.891  58.936  1.00  0.00           S
ATOM    511  CE  MET A 130      32.352  23.831  57.518  1.00  0.00           C
ATOM    512  C   MET A 130      31.857  25.480  63.689  1.00  0.00           C
ATOM    513  O   MET A 130      32.728  24.946  64.380  1.00  0.00           O
ATOM    514  N   GLY A 131      31.244  26.580  64.130  1.00  0.00           N
ATOM    515  CA  GLY A 131      31.247  27.089  65.491  1.00  0.00           C
ATOM    516  C   GLY A 131      32.507  27.835  65.946  1.00  0.00           C
ATOM    517  O   GLY A 131      32.465  28.719  66.783  1.00  0.00           O
ATOM    518  N   THR A 132      33.685  27.318  65.569  1.00  0.00           N
ATOM    519  CA  THR A 132      35.024  27.779  65.858  1.00  0.00           C
ATOM    520  CB  THR A 132      35.523  27.171  67.162  1.00  0.00           C
ATOM    521  CG2 THR A 132      36.151  25.782  67.063  1.00  0.00           C
ATOM    522  OG1 THR A 132      36.510  28.048  67.665  1.00  0.00           O
ATOM    523  C   THR A 132      35.913  27.758  64.626  1.00  0.00           C
ATOM    524  O   THR A 132      35.804  26.893  63.762  1.00  0.00           O
ATOM    525  N   TRP A 133      36.817  28.746  64.554  1.00  0.00           N
ATOM    526  CA  TRP A 133      37.965  28.676  63.675  1.00  0.00           C
ATOM    527  CB  TRP A 133      38.515  30.079  63.436  1.00  0.00           C
ATOM    528  CG  TRP A 133      39.892  30.137  62.847  1.00  0.00           C
ATOM    529  CD1 TRP A 133      41.048  29.984  63.499  1.00  0.00           C
ATOM    530  NE1 TRP A 133      42.089  29.896  62.595  1.00  0.00           N
ATOM    531  CE2 TRP A 133      41.642  30.187  61.323  1.00  0.00           C
ATOM    532  CZ2 TRP A 133      42.262  30.277  60.079  1.00  0.00           C
ATOM    533  CH2 TRP A 133      41.458  30.553  58.962  1.00  0.00           C
ATOM    534  CZ3 TRP A 133      40.074  30.773  59.040  1.00  0.00           C
ATOM    535  CE3 TRP A 133      39.517  30.748  60.327  1.00  0.00           C
ATOM    536  CD2 TRP A 133      40.255  30.397  61.461  1.00  0.00           C
ATOM    537  C   TRP A 133      38.928  27.647  64.260  1.00  0.00           C
ATOM    538  O   TRP A 133      39.427  27.849  65.363  1.00  0.00           O
ATOM    539  N   PRO A 134      39.415  26.706  63.452  1.00  0.00           N
ATOM    540  CD  PRO A 134      38.974  26.416  62.102  1.00  0.00           C
ATOM    541  CG  PRO A 134      39.213  24.918  61.925  1.00  0.00           C
ATOM    542  CB  PRO A 134      39.270  24.378  63.340  1.00  0.00           C
ATOM    543  CA  PRO A 134      40.019  25.519  64.022  1.00  0.00           C
ATOM    544  C   PRO A 134      41.508  25.416  63.668  1.00  0.00           C
ATOM    545  O   PRO A 134      42.055  24.323  63.544  1.00  0.00           O
ATOM    546  N   PHE A 135      42.207  26.489  63.307  1.00  0.00           N
ATOM    547  CA  PHE A 135      43.588  26.407  62.858  1.00  0.00           C
ATOM    548  CB  PHE A 135      43.602  26.712  61.366  1.00  0.00           C
ATOM    549  CG  PHE A 135      42.731  25.821  60.518  1.00  0.00           C
ATOM    550  CD1 PHE A 135      43.039  24.459  60.374  1.00  0.00           C
ATOM    551  CE1 PHE A 135      42.251  23.685  59.500  1.00  0.00           C
ATOM    552  CZ  PHE A 135      41.125  24.221  58.888  1.00  0.00           C
ATOM    553  CE2 PHE A 135      40.848  25.585  59.024  1.00  0.00           C
ATOM    554  CD2 PHE A 135      41.761  26.408  59.693  1.00  0.00           C
ATOM    555  C   PHE A 135      44.476  27.468  63.496  1.00  0.00           C
ATOM    556  O   PHE A 135      43.990  28.259  64.314  1.00  0.00           O
ATOM    557  N   GLY A 136      45.735  27.529  63.071  1.00  0.00           N
ATOM    558  CA  GLY A 136      46.784  28.430  63.476  1.00  0.00           C
ATOM    559  C   GLY A 136      46.695  29.844  62.919  1.00  0.00           C
ATOM    560  O   GLY A 136      46.009  30.080  61.928  1.00  0.00           O
ATOM    561  N   ASN A 137      47.357  30.779  63.628  1.00  0.00           N
ATOM    562  CA  ASN A 137      47.372  32.172  63.246  1.00  0.00           C
ATOM    563  CB  ASN A 137      47.963  33.023  64.362  1.00  0.00           C
ATOM    564  CG  ASN A 137      47.256  34.366  64.478  1.00  0.00           C
ATOM    565  OD1 ASN A 137      46.514  34.768  63.583  1.00  0.00           O
ATOM    566  ND2 ASN A 137      47.603  35.188  65.473  1.00  0.00           N
ATOM    567  C   ASN A 137      47.992  32.481  61.881  1.00  0.00           C
ATOM    568  O   ASN A 137      47.471  33.231  61.056  1.00  0.00           O
ATOM    569  N   ILE A 138      49.179  31.935  61.585  1.00  0.00           N
ATOM    570  CA  ILE A 138      49.812  32.035  60.281  1.00  0.00           C
ATOM    571  CB  ILE A 138      51.163  31.353  60.383  1.00  0.00           C
ATOM    572  CG2 ILE A 138      51.102  29.834  60.433  1.00  0.00           C
ATOM    573  CG1 ILE A 138      52.052  31.823  59.230  1.00  0.00           C
ATOM    574  CD  ILE A 138      53.363  31.106  58.929  1.00  0.00           C
ATOM    575  C   ILE A 138      48.933  31.584  59.122  1.00  0.00           C
ATOM    576  O   ILE A 138      48.922  32.220  58.079  1.00  0.00           O
ATOM    577  N   LEU A 139      48.065  30.589  59.295  1.00  0.00           N
ATOM    578  CA  LEU A 139      47.133  30.264  58.234  1.00  0.00           C
ATOM    579  CB  LEU A 139      46.512  28.876  58.459  1.00  0.00           C
ATOM    580  CG  LEU A 139      45.969  28.118  57.255  1.00  0.00           C
ATOM    581  CD1 LEU A 139      44.780  28.659  56.460  1.00  0.00           C
ATOM    582  CD2 LEU A 139      47.076  27.703  56.294  1.00  0.00           C
ATOM    583  C   LEU A 139      46.113  31.341  57.936  1.00  0.00           C
ATOM    584  O   LEU A 139      45.960  31.785  56.797  1.00  0.00           O
ATOM    585  N   CYS A 140      45.494  31.872  59.009  1.00  0.00           N
ATOM    586  CA  CYS A 140      44.540  32.946  59.064  1.00  0.00           C
ATOM    587  CB  CYS A 140      44.098  33.311  60.486  1.00  0.00           C
ATOM    588  SG  CYS A 140      43.235  34.903  60.565  1.00  0.00           S
ATOM    589  C   CYS A 140      45.164  34.080  58.259  1.00  0.00           C
ATOM    590  O   CYS A 140      44.620  34.336  57.194  1.00  0.00           O
ATOM    591  N   LYS A 141      46.370  34.502  58.663  1.00  0.00           N
ATOM    592  CA  LYS A 141      47.047  35.621  58.050  1.00  0.00           C
ATOM    593  CB  LYS A 141      48.375  35.823  58.789  1.00  0.00           C
ATOM    594  CG  LYS A 141      48.139  36.424  60.169  1.00  0.00           C
ATOM    595  CD  LYS A 141      49.436  36.313  60.978  1.00  0.00           C
ATOM    596  CE  LYS A 141      49.181  36.903  62.357  1.00  0.00           C
ATOM    597  NZ  LYS A 141      50.388  36.765  63.201  1.00  0.00           N
ATOM    598  C   LYS A 141      47.403  35.490  56.575  1.00  0.00           C
ATOM    599  O   LYS A 141      47.455  36.462  55.824  1.00  0.00           O
ATOM    600  N   ILE A 142      47.547  34.284  56.013  1.00  0.00           N
ATOM    601  CA  ILE A 142      47.514  33.954  54.600  1.00  0.00           C
ATOM    602  CB  ILE A 142      48.387  32.723  54.381  1.00  0.00           C
ATOM    603  CG2 ILE A 142      48.440  32.168  52.963  1.00  0.00           C
ATOM    604  CG1 ILE A 142      49.868  32.994  54.707  1.00  0.00           C
ATOM    605  CD  ILE A 142      50.782  31.829  55.040  1.00  0.00           C
ATOM    606  C   ILE A 142      46.118  33.908  54.008  1.00  0.00           C
ATOM    607  O   ILE A 142      45.971  34.504  52.949  1.00  0.00           O
ATOM    608  N   VAL A 143      45.200  33.041  54.429  1.00  0.00           N
ATOM    609  CA  VAL A 143      43.923  32.754  53.822  1.00  0.00           C
ATOM    610  CB  VAL A 143      43.180  31.518  54.292  1.00  0.00           C
ATOM    611  CG1 VAL A 143      42.352  31.775  55.566  1.00  0.00           C
ATOM    612  CG2 VAL A 143      42.161  30.957  53.297  1.00  0.00           C
ATOM    613  C   VAL A 143      42.959  33.926  53.697  1.00  0.00           C
ATOM    614  O   VAL A 143      42.425  34.192  52.612  1.00  0.00           O
ATOM    615  N   ILE A 144      42.881  34.767  54.733  1.00  0.00           N
ATOM    616  CA  ILE A 144      42.170  36.018  54.649  1.00  0.00           C
ATOM    617  CB  ILE A 144      41.977  36.563  56.061  1.00  0.00           C
ATOM    618  CG2 ILE A 144      43.148  37.363  56.622  1.00  0.00           C
ATOM    619  CG1 ILE A 144      40.750  37.486  56.175  1.00  0.00           C
ATOM    620  CD  ILE A 144      40.436  37.891  57.602  1.00  0.00           C
ATOM    621  C   ILE A 144      42.810  37.033  53.715  1.00  0.00           C
ATOM    622  O   ILE A 144      42.060  37.767  53.100  1.00  0.00           O
ATOM    623  N   SER A 145      44.154  37.101  53.615  1.00  0.00           N
ATOM    624  CA  SER A 145      44.891  37.973  52.735  1.00  0.00           C
ATOM    625  CB  SER A 145      46.380  38.014  53.061  1.00  0.00           C
ATOM    626  OG  SER A 145      46.543  38.394  54.409  1.00  0.00           O
ATOM    627  C   SER A 145      44.623  37.585  51.282  1.00  0.00           C
ATOM    628  O   SER A 145      44.453  38.481  50.452  1.00  0.00           O
ATOM    629  N   ILE A 146      44.561  36.286  50.982  1.00  0.00           N
ATOM    630  CA  ILE A 146      44.315  35.800  49.640  1.00  0.00           C
ATOM    631  CB  ILE A 146      44.475  34.286  49.470  1.00  0.00           C
ATOM    632  CG2 ILE A 146      43.991  33.763  48.118  1.00  0.00           C
ATOM    633  CG1 ILE A 146      45.975  34.026  49.557  1.00  0.00           C
ATOM    634  CD  ILE A 146      46.443  32.595  49.320  1.00  0.00           C
ATOM    635  C   ILE A 146      42.954  36.208  49.098  1.00  0.00           C
ATOM    636  O   ILE A 146      42.843  36.635  47.952  1.00  0.00           O
ATOM    637  N   ASP A 147      41.967  36.130  49.986  1.00  0.00           N
ATOM    638  CA  ASP A 147      40.588  36.479  49.724  1.00  0.00           C
ATOM    639  CB  ASP A 147      39.892  36.274  51.064  1.00  0.00           C
ATOM    640  CG  ASP A 147      38.374  36.212  50.977  1.00  0.00           C
ATOM    641  OD1 ASP A 147      37.714  37.228  51.286  1.00  0.00           O
ATOM    642  OD2 ASP A 147      37.933  35.224  50.358  1.00  0.00           O
ATOM    643  C   ASP A 147      40.289  37.868  49.177  1.00  0.00           C
ATOM    644  O   ASP A 147      39.497  38.016  48.241  1.00  0.00           O
ATOM    645  N   TYR A 148      40.964  38.883  49.716  1.00  0.00           N
ATOM    646  CA  TYR A 148      40.948  40.233  49.192  1.00  0.00           C
ATOM    647  CB  TYR A 148      41.523  41.203  50.217  1.00  0.00           C
ATOM    648  CG  TYR A 148      40.611  41.593  51.347  1.00  0.00           C
ATOM    649  CD1 TYR A 148      39.759  42.703  51.297  1.00  0.00           C
ATOM    650  CE1 TYR A 148      38.874  43.064  52.318  1.00  0.00           C
ATOM    651  CZ  TYR A 148      38.856  42.216  53.450  1.00  0.00           C
ATOM    652  OH  TYR A 148      37.967  42.527  54.431  1.00  0.00           O
ATOM    653  CE2 TYR A 148      39.670  41.073  53.528  1.00  0.00           C
ATOM    654  CD2 TYR A 148      40.504  40.748  52.465  1.00  0.00           C
ATOM    655  C   TYR A 148      41.764  40.406  47.917  1.00  0.00           C
ATOM    656  O   TYR A 148      41.301  40.909  46.895  1.00  0.00           O
ATOM    657  N   TYR A 149      42.995  39.895  47.953  1.00  0.00           N
ATOM    658  CA  TYR A 149      43.983  40.053  46.895  1.00  0.00           C
ATOM    659  CB  TYR A 149      45.297  39.409  47.315  1.00  0.00           C
ATOM    660  CG  TYR A 149      46.374  39.323  46.262  1.00  0.00           C
ATOM    661  CD1 TYR A 149      46.662  38.107  45.616  1.00  0.00           C
ATOM    662  CE1 TYR A 149      47.563  38.108  44.555  1.00  0.00           C
ATOM    663  CZ  TYR A 149      48.153  39.322  44.169  1.00  0.00           C
ATOM    664  OH  TYR A 149      49.113  39.268  43.201  1.00  0.00           O
ATOM    665  CE2 TYR A 149      47.864  40.548  44.804  1.00  0.00           C
ATOM    666  CD2 TYR A 149      46.965  40.527  45.866  1.00  0.00           C
ATOM    667  C   TYR A 149      43.534  39.452  45.585  1.00  0.00           C
ATOM    668  O   TYR A 149      43.430  40.121  44.558  1.00  0.00           O
ATOM    669  N   ASN A 150      42.981  38.228  45.593  1.00  0.00           N
ATOM    670  CA  ASN A 150      42.402  37.478  44.507  1.00  0.00           C
ATOM    671  CB  ASN A 150      42.169  36.080  45.070  1.00  0.00           C
ATOM    672  CG  ASN A 150      41.707  35.088  44.010  1.00  0.00           C
ATOM    673  OD1 ASN A 150      42.506  34.482  43.296  1.00  0.00           O
ATOM    674  ND2 ASN A 150      40.404  34.901  43.822  1.00  0.00           N
ATOM    675  C   ASN A 150      41.165  38.136  43.910  1.00  0.00           C
ATOM    676  O   ASN A 150      41.017  38.029  42.683  1.00  0.00           O
ATOM    677  N   MET A 151      40.378  38.775  44.765  1.00  0.00           N
ATOM    678  CA  MET A 151      39.179  39.487  44.370  1.00  0.00           C
ATOM    679  CB  MET A 151      38.432  39.860  45.648  1.00  0.00           C
ATOM    680  CG  MET A 151      37.090  40.532  45.377  1.00  0.00           C
ATOM    681  SD  MET A 151      36.164  40.095  43.905  1.00  0.00           S
ATOM    682  CE  MET A 151      35.752  38.373  44.280  1.00  0.00           C
ATOM    683  C   MET A 151      39.476  40.728  43.531  1.00  0.00           C
ATOM    684  O   MET A 151      38.801  40.954  42.539  1.00  0.00           O
ATOM    685  N   PHE A 152      40.518  41.498  43.866  1.00  0.00           N
ATOM    686  CA  PHE A 152      41.091  42.538  43.029  1.00  0.00           C
ATOM    687  CB  PHE A 152      42.033  43.593  43.569  1.00  0.00           C
ATOM    688  CG  PHE A 152      41.424  44.676  44.431  1.00  0.00           C
ATOM    689  CD1 PHE A 152      40.645  44.474  45.578  1.00  0.00           C
ATOM    690  CE1 PHE A 152      40.132  45.583  46.254  1.00  0.00           C
ATOM    691  CZ  PHE A 152      40.506  46.871  45.858  1.00  0.00           C
ATOM    692  CE2 PHE A 152      41.510  47.041  44.901  1.00  0.00           C
ATOM    693  CD2 PHE A 152      41.895  45.962  44.109  1.00  0.00           C
ATOM    694  C   PHE A 152      41.736  41.878  41.797  1.00  0.00           C
ATOM    695  O   PHE A 152      41.387  42.247  40.680  1.00  0.00           O
ATOM    696  N   THR A 153      42.652  40.933  41.960  1.00  0.00           N
ATOM    697  CA  THR A 153      43.331  40.275  40.860  1.00  0.00           C
ATOM    698  CB  THR A 153      44.288  39.215  41.415  1.00  0.00           C
ATOM    699  CG2 THR A 153      44.815  38.306  40.319  1.00  0.00           C
ATOM    700  OG1 THR A 153      45.445  39.814  41.946  1.00  0.00           O
ATOM    701  C   THR A 153      42.307  39.824  39.814  1.00  0.00           C
ATOM    702  O   THR A 153      42.467  40.010  38.610  1.00  0.00           O
ATOM    703  N   SER A 154      41.190  39.212  40.206  1.00  0.00           N
ATOM    704  CA  SER A 154      40.138  38.750  39.339  1.00  0.00           C
ATOM    705  CB  SER A 154      39.093  37.925  40.075  1.00  0.00           C
ATOM    706  OG  SER A 154      39.780  36.896  40.768  1.00  0.00           O
ATOM    707  C   SER A 154      39.260  39.856  38.758  1.00  0.00           C
ATOM    708  O   SER A 154      38.884  39.802  37.590  1.00  0.00           O
ATOM    709  N   ILE A 155      39.066  40.978  39.448  1.00  0.00           N
ATOM    710  CA  ILE A 155      38.430  42.162  38.917  1.00  0.00           C
ATOM    711  CB  ILE A 155      38.234  43.216  40.007  1.00  0.00           C
ATOM    712  CG2 ILE A 155      38.769  44.607  39.668  1.00  0.00           C
ATOM    713  CG1 ILE A 155      36.735  43.358  40.321  1.00  0.00           C
ATOM    714  CD  ILE A 155      35.945  42.078  40.548  1.00  0.00           C
ATOM    715  C   ILE A 155      39.263  42.719  37.772  1.00  0.00           C
ATOM    716  O   ILE A 155      38.714  42.924  36.686  1.00  0.00           O
ATOM    717  N   PHE A 156      40.592  42.737  37.871  1.00  0.00           N
ATOM    718  CA  PHE A 156      41.439  43.315  36.836  1.00  0.00           C
ATOM    719  CB  PHE A 156      42.818  43.429  37.468  1.00  0.00           C
ATOM    720  CG  PHE A 156      42.942  44.527  38.503  1.00  0.00           C
ATOM    721  CD1 PHE A 156      43.756  44.261  39.600  1.00  0.00           C
ATOM    722  CE1 PHE A 156      43.970  45.294  40.519  1.00  0.00           C
ATOM    723  CZ  PHE A 156      43.282  46.507  40.456  1.00  0.00           C
ATOM    724  CE2 PHE A 156      42.371  46.695  39.404  1.00  0.00           C
ATOM    725  CD2 PHE A 156      42.255  45.739  38.390  1.00  0.00           C
ATOM    726  C   PHE A 156      41.402  42.354  35.645  1.00  0.00           C
ATOM    727  O   PHE A 156      41.604  42.864  34.542  1.00  0.00           O
ATOM    728  N   THR A 157      41.295  41.054  35.913  1.00  0.00           N
ATOM    729  CA  THR A 157      41.283  40.075  34.853  1.00  0.00           C
ATOM    730  CB  THR A 157      41.546  38.714  35.498  1.00  0.00           C
ATOM    731  CG2 THR A 157      41.880  37.680  34.424  1.00  0.00           C
ATOM    732  OG1 THR A 157      42.755  38.746  36.232  1.00  0.00           O
ATOM    733  C   THR A 157      40.019  40.038  33.996  1.00  0.00           C
ATOM    734  O   THR A 157      40.203  39.915  32.784  1.00  0.00           O
ATOM    735  N   LEU A 158      38.849  40.336  34.554  1.00  0.00           N
ATOM    736  CA  LEU A 158      37.629  40.583  33.809  1.00  0.00           C
ATOM    737  CB  LEU A 158      36.477  40.774  34.789  1.00  0.00           C
ATOM    738  CG  LEU A 158      36.011  39.480  35.461  1.00  0.00           C
ATOM    739  CD1 LEU A 158      35.317  39.496  36.821  1.00  0.00           C
ATOM    740  CD2 LEU A 158      35.116  38.728  34.492  1.00  0.00           C
ATOM    741  C   LEU A 158      37.747  41.821  32.931  1.00  0.00           C
ATOM    742  O   LEU A 158      37.181  41.854  31.845  1.00  0.00           O
ATOM    743  N   CYS A 159      38.442  42.857  33.421  1.00  0.00           N
ATOM    744  CA  CYS A 159      38.602  44.109  32.715  1.00  0.00           C
ATOM    745  CB  CYS A 159      39.042  45.179  33.704  1.00  0.00           C
ATOM    746  SG  CYS A 159      37.841  45.568  35.001  1.00  0.00           S
ATOM    747  C   CYS A 159      39.481  43.946  31.493  1.00  0.00           C
ATOM    748  O   CYS A 159      39.010  44.197  30.381  1.00  0.00           O
ATOM    749  N   THR A 160      40.592  43.217  31.654  1.00  0.00           N
ATOM    750  CA  THR A 160      41.497  42.896  30.564  1.00  0.00           C
ATOM    751  CB  THR A 160      42.856  42.417  31.045  1.00  0.00           C
ATOM    752  CG2 THR A 160      43.623  43.728  31.247  1.00  0.00           C
ATOM    753  OG1 THR A 160      42.835  41.690  32.257  1.00  0.00           O
ATOM    754  C   THR A 160      40.891  41.865  29.628  1.00  0.00           C
ATOM    755  O   THR A 160      40.967  42.105  28.429  1.00  0.00           O
ATOM    756  N   MET A 161      40.136  40.839  30.026  1.00  0.00           N
ATOM    757  CA  MET A 161      39.461  39.912  29.137  1.00  0.00           C
ATOM    758  CB  MET A 161      39.079  38.645  29.903  1.00  0.00           C
ATOM    759  CG  MET A 161      38.887  37.433  29.006  1.00  0.00           C
ATOM    760  SD  MET A 161      37.819  36.134  29.671  1.00  0.00           S
ATOM    761  CE  MET A 161      37.510  35.032  28.278  1.00  0.00           C
ATOM    762  C   MET A 161      38.268  40.483  28.382  1.00  0.00           C
ATOM    763  O   MET A 161      37.754  39.829  27.480  1.00  0.00           O
ATOM    764  N   SER A 162      37.842  41.706  28.722  1.00  0.00           N
ATOM    765  CA  SER A 162      36.877  42.464  27.937  1.00  0.00           C
ATOM    766  CB  SER A 162      35.853  43.145  28.851  1.00  0.00           C
ATOM    767  OG  SER A 162      35.323  42.178  29.730  1.00  0.00           O
ATOM    768  C   SER A 162      37.559  43.452  26.994  1.00  0.00           C
ATOM    769  O   SER A 162      37.162  43.547  25.835  1.00  0.00           O
ATOM    770  N   VAL A 163      38.589  44.181  27.459  1.00  0.00           N
ATOM    771  CA  VAL A 163      39.491  44.955  26.647  1.00  0.00           C
ATOM    772  CB  VAL A 163      40.670  45.477  27.489  1.00  0.00           C
ATOM    773  CG1 VAL A 163      41.957  45.869  26.775  1.00  0.00           C
ATOM    774  CG2 VAL A 163      40.361  46.732  28.294  1.00  0.00           C
ATOM    775  C   VAL A 163      40.013  44.176  25.460  1.00  0.00           C
ATOM    776  O   VAL A 163      39.971  44.618  24.307  1.00  0.00           O
ATOM    777  N   ASP A 164      40.473  42.947  25.713  1.00  0.00           N
ATOM    778  CA  ASP A 164      40.977  42.017  24.736  1.00  0.00           C
ATOM    779  CB  ASP A 164      41.108  40.646  25.395  1.00  0.00           C
ATOM    780  CG  ASP A 164      41.591  39.603  24.398  1.00  0.00           C
ATOM    781  OD1 ASP A 164      42.560  39.841  23.639  1.00  0.00           O
ATOM    782  OD2 ASP A 164      40.972  38.525  24.302  1.00  0.00           O
ATOM    783  C   ASP A 164      40.146  41.929  23.468  1.00  0.00           C
ATOM    784  O   ASP A 164      40.674  42.334  22.440  1.00  0.00           O
ATOM    785  N   ARG A 165      38.875  41.516  23.613  1.00  0.00           N
ATOM    786  CA  ARG A 165      38.049  41.149  22.486  1.00  0.00           C
ATOM    787  CB  ARG A 165      37.123  40.051  23.017  1.00  0.00           C
ATOM    788  CG  ARG A 165      36.010  40.565  23.928  1.00  0.00           C
ATOM    789  CD  ARG A 165      35.106  39.449  24.450  1.00  0.00           C
ATOM    790  NE  ARG A 165      35.635  38.882  25.696  1.00  0.00           N
ATOM    791  CZ  ARG A 165      34.927  38.062  26.486  1.00  0.00           C
ATOM    792  NH1 ARG A 165      33.908  37.333  26.012  1.00  0.00           N
ATOM    793  NH2 ARG A 165      35.309  37.836  27.755  1.00  0.00           N
ATOM    794  C   ARG A 165      37.362  42.308  21.782  1.00  0.00           C
ATOM    795  O   ARG A 165      37.182  42.349  20.563  1.00  0.00           O
ATOM    796  N   TYR A 166      37.229  43.365  22.585  1.00  0.00           N
ATOM    797  CA  TYR A 166      36.836  44.698  22.205  1.00  0.00           C
ATOM    798  CB  TYR A 166      36.589  45.538  23.454  1.00  0.00           C
ATOM    799  CG  TYR A 166      36.972  46.980  23.278  1.00  0.00           C
ATOM    800  CD1 TYR A 166      36.266  47.826  22.395  1.00  0.00           C
ATOM    801  CE1 TYR A 166      36.640  49.146  22.189  1.00  0.00           C
ATOM    802  CZ  TYR A 166      37.775  49.723  22.789  1.00  0.00           C
ATOM    803  OH  TYR A 166      38.237  50.969  22.527  1.00  0.00           O
ATOM    804  CE2 TYR A 166      38.505  48.849  23.623  1.00  0.00           C
ATOM    805  CD2 TYR A 166      38.086  47.546  23.927  1.00  0.00           C
ATOM    806  C   TYR A 166      37.788  45.324  21.205  1.00  0.00           C
ATOM    807  O   TYR A 166      37.305  45.705  20.142  1.00  0.00           O
ATOM    808  N   ILE A 167      39.118  45.302  21.345  1.00  0.00           N
ATOM    809  CA  ILE A 167      40.005  45.854  20.342  1.00  0.00           C
ATOM    810  CB  ILE A 167      41.318  46.324  20.960  1.00  0.00           C
ATOM    811  CG2 ILE A 167      41.083  47.375  22.029  1.00  0.00           C
ATOM    812  CG1 ILE A 167      42.079  45.089  21.467  1.00  0.00           C
ATOM    813  CD  ILE A 167      43.477  45.435  21.978  1.00  0.00           C
ATOM    814  C   ILE A 167      40.136  44.955  19.118  1.00  0.00           C
ATOM    815  O   ILE A 167      40.542  45.390  18.054  1.00  0.00           O
ATOM    816  N   ALA A 168      39.772  43.675  19.264  1.00  0.00           N
ATOM    817  CA  ALA A 168      39.633  42.877  18.059  1.00  0.00           C
ATOM    818  CB  ALA A 168      39.313  41.432  18.407  1.00  0.00           C
ATOM    819  C   ALA A 168      38.654  43.532  17.093  1.00  0.00           C
ATOM    820  O   ALA A 168      38.790  43.376  15.878  1.00  0.00           O
ATOM    821  N   VAL A 169      37.530  44.074  17.553  1.00  0.00           N
ATOM    822  CA  VAL A 169      36.428  44.540  16.722  1.00  0.00           C
ATOM    823  CB  VAL A 169      35.117  44.197  17.435  1.00  0.00           C
ATOM    824  CG1 VAL A 169      33.981  45.013  16.803  1.00  0.00           C
ATOM    825  CG2 VAL A 169      34.922  42.699  17.539  1.00  0.00           C
ATOM    826  C   VAL A 169      36.576  46.013  16.386  1.00  0.00           C
ATOM    827  O   VAL A 169      36.138  46.457  15.324  1.00  0.00           O
ATOM    828  N   CYS A 170      37.222  46.787  17.274  1.00  0.00           N
ATOM    829  CA  CYS A 170      37.221  48.232  17.401  1.00  0.00           C
ATOM    830  CB  CYS A 170      36.817  48.640  18.814  1.00  0.00           C
ATOM    831  SG  CYS A 170      35.113  48.065  19.040  1.00  0.00           S
ATOM    832  C   CYS A 170      38.502  48.935  16.977  1.00  0.00           C
ATOM    833  O   CYS A 170      38.488  50.157  16.854  1.00  0.00           O
ATOM    834  N   HIS A 171      39.656  48.248  17.009  1.00  0.00           N
ATOM    835  CA  HIS A 171      40.931  48.771  16.584  1.00  0.00           C
ATOM    836  CB  HIS A 171      41.626  49.359  17.815  1.00  0.00           C
ATOM    837  CG  HIS A 171      42.658  50.406  17.479  1.00  0.00           C
ATOM    838  ND1 HIS A 171      43.321  51.181  18.438  1.00  0.00           N
ATOM    839  CE1 HIS A 171      44.203  51.975  17.825  1.00  0.00           C
ATOM    840  NE2 HIS A 171      43.997  51.883  16.505  1.00  0.00           N
ATOM    841  CD2 HIS A 171      43.077  50.892  16.265  1.00  0.00           C
ATOM    842  C   HIS A 171      41.686  47.729  15.769  1.00  0.00           C
ATOM    843  O   HIS A 171      42.791  47.361  16.129  1.00  0.00           O
ATOM    844  N   PRO A 172      41.132  47.362  14.604  1.00  0.00           N
ATOM    845  CD  PRO A 172      39.891  47.819  14.007  1.00  0.00           C
ATOM    846  CG  PRO A 172      39.644  47.032  12.726  1.00  0.00           C
ATOM    847  CB  PRO A 172      40.906  46.192  12.584  1.00  0.00           C
ATOM    848  CA  PRO A 172      41.680  46.205  13.899  1.00  0.00           C
ATOM    849  C   PRO A 172      43.166  46.213  13.655  1.00  0.00           C
ATOM    850  O   PRO A 172      43.842  45.211  13.877  1.00  0.00           O
ATOM    851  N   VAL A 173      43.779  47.359  13.310  1.00  0.00           N
ATOM    852  CA  VAL A 173      45.182  47.440  13.002  1.00  0.00           C
ATOM    853  CB  VAL A 173      45.499  48.521  11.973  1.00  0.00           C
ATOM    854  CG1 VAL A 173      47.004  48.540  11.729  1.00  0.00           C
ATOM    855  CG2 VAL A 173      44.797  48.222  10.651  1.00  0.00           C
ATOM    856  C   VAL A 173      46.026  47.348  14.271  1.00  0.00           C
ATOM    857  O   VAL A 173      47.023  46.619  14.266  1.00  0.00           O
ATOM    858  N   LYS A 174      45.593  47.914  15.392  1.00  0.00           N
ATOM    859  CA  LYS A 174      46.271  47.759  16.663  1.00  0.00           C
ATOM    860  CB  LYS A 174      45.875  48.868  17.645  1.00  0.00           C
ATOM    861  CG  LYS A 174      46.788  48.961  18.866  1.00  0.00           C
ATOM    862  CD  LYS A 174      46.830  50.411  19.356  1.00  0.00           C
ATOM    863  CE  LYS A 174      47.851  50.441  20.492  1.00  0.00           C
ATOM    864  NZ  LYS A 174      47.997  51.789  21.067  1.00  0.00           N
ATOM    865  C   LYS A 174      46.181  46.342  17.192  1.00  0.00           C
ATOM    866  O   LYS A 174      47.063  45.919  17.923  1.00  0.00           O
ATOM    867  N   ALA A 175      45.129  45.591  16.816  1.00  0.00           N
ATOM    868  CA  ALA A 175      44.965  44.197  17.172  1.00  0.00           C
ATOM    869  CB  ALA A 175      43.595  43.743  16.682  1.00  0.00           C
ATOM    870  C   ALA A 175      46.070  43.272  16.662  1.00  0.00           C
ATOM    871  O   ALA A 175      46.631  42.374  17.269  1.00  0.00           O
ATOM    872  N   LEU A 176      46.511  43.599  15.440  1.00  0.00           N
ATOM    873  CA  LEU A 176      47.631  42.986  14.750  1.00  0.00           C
ATOM    874  CB  LEU A 176      47.946  43.705  13.452  1.00  0.00           C
ATOM    875  CG  LEU A 176      46.870  43.560  12.383  1.00  0.00           C
ATOM    876  CD1 LEU A 176      47.485  44.050  11.068  1.00  0.00           C
ATOM    877  CD2 LEU A 176      46.488  42.097  12.118  1.00  0.00           C
ATOM    878  C   LEU A 176      48.906  43.174  15.567  1.00  0.00           C
ATOM    879  O   LEU A 176      49.817  42.398  15.319  1.00  0.00           O
ATOM    880  N   ASP A 177      49.016  44.080  16.541  1.00  0.00           N
ATOM    881  CA  ASP A 177      50.042  43.980  17.568  1.00  0.00           C
ATOM    882  CB  ASP A 177      50.705  45.353  17.765  1.00  0.00           C
ATOM    883  CG  ASP A 177      52.027  45.354  18.525  1.00  0.00           C
ATOM    884  OD1 ASP A 177      52.073  46.214  19.446  1.00  0.00           O
ATOM    885  OD2 ASP A 177      52.996  44.621  18.249  1.00  0.00           O
ATOM    886  C   ASP A 177      49.482  43.554  18.905  1.00  0.00           C
ATOM    887  O   ASP A 177      49.865  42.522  19.455  1.00  0.00           O
ATOM    888  N   PHE A 178      48.510  44.278  19.492  1.00  0.00           N
ATOM    889  CA  PHE A 178      48.014  44.198  20.841  1.00  0.00           C
ATOM    890  CB  PHE A 178      47.231  45.436  21.275  1.00  0.00           C
ATOM    891  CG  PHE A 178      47.115  45.726  22.750  1.00  0.00           C
ATOM    892  CD1 PHE A 178      46.293  45.029  23.646  1.00  0.00           C
ATOM    893  CE1 PHE A 178      46.232  45.472  24.964  1.00  0.00           C
ATOM    894  CZ  PHE A 178      47.017  46.545  25.397  1.00  0.00           C
ATOM    895  CE2 PHE A 178      47.930  47.199  24.556  1.00  0.00           C
ATOM    896  CD2 PHE A 178      47.899  46.799  23.204  1.00  0.00           C
ATOM    897  C   PHE A 178      47.297  42.874  21.102  1.00  0.00           C
ATOM    898  O   PHE A 178      47.160  42.528  22.277  1.00  0.00           O
ATOM    899  N   ARG A 179      46.852  42.194  20.052  1.00  0.00           N
ATOM    900  CA  ARG A 179      46.272  40.868  20.159  1.00  0.00           C
ATOM    901  CB  ARG A 179      44.861  40.882  19.586  1.00  0.00           C
ATOM    902  CG  ARG A 179      43.917  41.760  20.403  1.00  0.00           C
ATOM    903  CD  ARG A 179      42.443  41.480  20.158  1.00  0.00           C
ATOM    904  NE  ARG A 179      41.891  40.350  20.916  1.00  0.00           N
ATOM    905  CZ  ARG A 179      41.525  39.118  20.562  1.00  0.00           C
ATOM    906  NH1 ARG A 179      41.128  38.231  21.487  1.00  0.00           N
ATOM    907  NH2 ARG A 179      41.582  38.715  19.284  1.00  0.00           N
ATOM    908  C   ARG A 179      47.151  39.836  19.479  1.00  0.00           C
ATOM    909  O   ARG A 179      46.596  38.742  19.336  1.00  0.00           O
ATOM    910  N   THR A 180      48.469  40.003  19.367  1.00  0.00           N
ATOM    911  CA  THR A 180      49.364  38.856  19.409  1.00  0.00           C
ATOM    912  CB  THR A 180      50.823  39.232  19.163  1.00  0.00           C
ATOM    913  CG2 THR A 180      51.227  39.636  17.749  1.00  0.00           C
ATOM    914  OG1 THR A 180      51.291  40.313  19.943  1.00  0.00           O
ATOM    915  C   THR A 180      49.331  38.208  20.790  1.00  0.00           C
ATOM    916  O   THR A 180      49.242  38.969  21.756  1.00  0.00           O
ATOM    917  N   PRO A 181      49.530  36.900  20.961  1.00  0.00           N
ATOM    918  CD  PRO A 181      49.309  35.886  19.942  1.00  0.00           C
ATOM    919  CG  PRO A 181      49.104  34.551  20.666  1.00  0.00           C
ATOM    920  CB  PRO A 181      49.884  34.765  21.952  1.00  0.00           C
ATOM    921  CA  PRO A 181      49.790  36.274  22.245  1.00  0.00           C
ATOM    922  C   PRO A 181      50.955  36.925  22.967  1.00  0.00           C
ATOM    923  O   PRO A 181      50.912  37.188  24.175  1.00  0.00           O
ATOM    924  N   ARG A 182      51.982  37.327  22.231  1.00  0.00           N
ATOM    925  CA  ARG A 182      53.141  38.126  22.591  1.00  0.00           C
ATOM    926  CB  ARG A 182      53.985  38.443  21.367  1.00  0.00           C
ATOM    927  CG  ARG A 182      55.224  39.227  21.781  1.00  0.00           C
ATOM    928  CD  ARG A 182      56.024  39.711  20.584  1.00  0.00           C
ATOM    929  NE  ARG A 182      55.394  40.804  19.854  1.00  0.00           N
ATOM    930  CZ  ARG A 182      55.052  40.903  18.567  1.00  0.00           C
ATOM    931  NH1 ARG A 182      55.392  39.951  17.693  1.00  0.00           N
ATOM    932  NH2 ARG A 182      54.274  41.917  18.140  1.00  0.00           N
ATOM    933  C   ARG A 182      52.743  39.374  23.382  1.00  0.00           C
ATOM    934  O   ARG A 182      53.425  39.610  24.373  1.00  0.00           O
ATOM    935  N   ASN A 183      51.776  40.214  22.977  1.00  0.00           N
ATOM    936  CA  ASN A 183      51.444  41.396  23.751  1.00  0.00           C
ATOM    937  CB  ASN A 183      50.769  42.395  22.828  1.00  0.00           C
ATOM    938  CG  ASN A 183      50.461  43.620  23.673  1.00  0.00           C
ATOM    939  OD1 ASN A 183      51.286  44.305  24.290  1.00  0.00           O
ATOM    940  ND2 ASN A 183      49.186  43.819  24.027  1.00  0.00           N
ATOM    941  C   ASN A 183      50.518  41.013  24.892  1.00  0.00           C
ATOM    942  O   ASN A 183      50.669  41.571  25.989  1.00  0.00           O
ATOM    943  N   ALA A 184      49.526  40.157  24.699  1.00  0.00           N
ATOM    944  CA  ALA A 184      48.539  39.860  25.717  1.00  0.00           C
ATOM    945  CB  ALA A 184      47.542  38.792  25.304  1.00  0.00           C
ATOM    946  C   ALA A 184      49.190  39.372  27.008  1.00  0.00           C
ATOM    947  O   ALA A 184      48.854  39.894  28.073  1.00  0.00           O
ATOM    948  N   LYS A 185      50.239  38.566  26.886  1.00  0.00           N
ATOM    949  CA  LYS A 185      51.028  38.078  28.013  1.00  0.00           C
ATOM    950  CB  LYS A 185      52.001  37.054  27.447  1.00  0.00           C
ATOM    951  CG  LYS A 185      53.446  37.551  27.320  1.00  0.00           C
ATOM    952  CD  LYS A 185      54.420  36.516  26.755  1.00  0.00           C
ATOM    953  CE  LYS A 185      55.620  37.223  26.136  1.00  0.00           C
ATOM    954  NZ  LYS A 185      56.301  36.306  25.207  1.00  0.00           N
ATOM    955  C   LYS A 185      51.644  39.061  28.999  1.00  0.00           C
ATOM    956  O   LYS A 185      51.733  38.662  30.155  1.00  0.00           O
ATOM    957  N   ILE A 186      52.066  40.253  28.596  1.00  0.00           N
ATOM    958  CA  ILE A 186      52.749  41.290  29.355  1.00  0.00           C
ATOM    959  CB  ILE A 186      53.887  41.961  28.603  1.00  0.00           C
ATOM    960  CG2 ILE A 186      54.853  40.876  28.098  1.00  0.00           C
ATOM    961  CG1 ILE A 186      53.485  42.919  27.483  1.00  0.00           C
ATOM    962  CD  ILE A 186      54.526  43.693  26.707  1.00  0.00           C
ATOM    963  C   ILE A 186      51.804  42.386  29.831  1.00  0.00           C
ATOM    964  O   ILE A 186      52.068  42.942  30.883  1.00  0.00           O
ATOM    965  N   VAL A 187      50.663  42.600  29.180  1.00  0.00           N
ATOM    966  CA  VAL A 187      49.531  43.332  29.729  1.00  0.00           C
ATOM    967  CB  VAL A 187      48.625  43.670  28.557  1.00  0.00           C
ATOM    968  CG1 VAL A 187      47.438  44.508  29.023  1.00  0.00           C
ATOM    969  CG2 VAL A 187      49.255  44.503  27.442  1.00  0.00           C
ATOM    970  C   VAL A 187      48.843  42.494  30.801  1.00  0.00           C
ATOM    971  O   VAL A 187      48.377  43.037  31.790  1.00  0.00           O
ATOM    972  N   ASN A 188      48.824  41.159  30.722  1.00  0.00           N
ATOM    973  CA  ASN A 188      48.318  40.305  31.772  1.00  0.00           C
ATOM    974  CB  ASN A 188      48.396  38.874  31.268  1.00  0.00           C
ATOM    975  CG  ASN A 188      47.654  37.902  32.177  1.00  0.00           C
ATOM    976  OD1 ASN A 188      46.423  37.812  32.253  1.00  0.00           O
ATOM    977  ND2 ASN A 188      48.429  37.150  32.944  1.00  0.00           N
ATOM    978  C   ASN A 188      49.057  40.386  33.096  1.00  0.00           C
ATOM    979  O   ASN A 188      48.503  40.050  34.143  1.00  0.00           O
ATOM    980  N   VAL A 189      50.331  40.790  33.122  1.00  0.00           N
ATOM    981  CA  VAL A 189      51.138  41.116  34.288  1.00  0.00           C
ATOM    982  CB  VAL A 189      52.575  41.551  33.981  1.00  0.00           C
ATOM    983  CG1 VAL A 189      53.294  41.911  35.274  1.00  0.00           C
ATOM    984  CG2 VAL A 189      53.415  40.556  33.209  1.00  0.00           C
ATOM    985  C   VAL A 189      50.421  42.171  35.126  1.00  0.00           C
ATOM    986  O   VAL A 189      50.491  41.992  36.330  1.00  0.00           O
ATOM    987  N   CYS A 190      49.700  43.158  34.581  1.00  0.00           N
ATOM    988  CA  CYS A 190      49.067  44.178  35.392  1.00  0.00           C
ATOM    989  CB  CYS A 190      48.223  45.044  34.442  1.00  0.00           C
ATOM    990  SG  CYS A 190      49.300  45.759  33.178  1.00  0.00           S
ATOM    991  C   CYS A 190      48.121  43.593  36.432  1.00  0.00           C
ATOM    992  O   CYS A 190      48.056  44.055  37.570  1.00  0.00           O
ATOM    993  N   ASN A 191      47.476  42.491  36.045  1.00  0.00           N
ATOM    994  CA  ASN A 191      46.501  41.862  36.914  1.00  0.00           C
ATOM    995  CB  ASN A 191      45.919  40.652  36.189  1.00  0.00           C
ATOM    996  CG  ASN A 191      45.258  41.018  34.878  1.00  0.00           C
ATOM    997  OD1 ASN A 191      44.775  42.115  34.675  1.00  0.00           O
ATOM    998  ND2 ASN A 191      45.186  40.146  33.866  1.00  0.00           N
ATOM    999  C   ASN A 191      46.992  41.444  38.288  1.00  0.00           C
ATOM   1000  O   ASN A 191      46.300  41.659  39.288  1.00  0.00           O
ATOM   1001  N   TRP A 192      48.228  40.943  38.414  1.00  0.00           N
ATOM   1002  CA  TRP A 192      48.728  40.475  39.688  1.00  0.00           C
ATOM   1003  CB  TRP A 192      49.582  39.223  39.478  1.00  0.00           C
ATOM   1004  CG  TRP A 192      48.799  38.100  38.854  1.00  0.00           C
ATOM   1005  CD1 TRP A 192      48.454  37.988  37.558  1.00  0.00           C
ATOM   1006  NE1 TRP A 192      47.820  36.787  37.312  1.00  0.00           N
ATOM   1007  CE2 TRP A 192      47.512  36.169  38.500  1.00  0.00           C
ATOM   1008  CZ2 TRP A 192      46.827  34.966  38.732  1.00  0.00           C
ATOM   1009  CH2 TRP A 192      46.802  34.520  40.043  1.00  0.00           C
ATOM   1010  CZ3 TRP A 192      47.512  35.169  41.065  1.00  0.00           C
ATOM   1011  CE3 TRP A 192      48.084  36.423  40.788  1.00  0.00           C
ATOM   1012  CD2 TRP A 192      48.184  36.945  39.490  1.00  0.00           C
ATOM   1013  C   TRP A 192      49.606  41.466  40.436  1.00  0.00           C
ATOM   1014  O   TRP A 192      49.707  41.399  41.662  1.00  0.00           O
ATOM   1015  N   ILE A 193      50.142  42.414  39.657  1.00  0.00           N
ATOM   1016  CA  ILE A 193      50.931  43.418  40.341  1.00  0.00           C
ATOM   1017  CB  ILE A 193      52.109  43.881  39.502  1.00  0.00           C
ATOM   1018  CG2 ILE A 193      53.116  42.770  39.228  1.00  0.00           C
ATOM   1019  CG1 ILE A 193      51.720  44.618  38.222  1.00  0.00           C
ATOM   1020  CD  ILE A 193      52.816  45.336  37.439  1.00  0.00           C
ATOM   1021  C   ILE A 193      50.186  44.589  40.937  1.00  0.00           C
ATOM   1022  O   ILE A 193      50.463  45.076  42.029  1.00  0.00           O
ATOM   1023  N   LEU A 194      49.058  45.005  40.345  1.00  0.00           N
ATOM   1024  CA  LEU A 194      48.358  46.199  40.782  1.00  0.00           C
ATOM   1025  CB  LEU A 194      47.419  46.565  39.639  1.00  0.00           C
ATOM   1026  CG  LEU A 194      46.585  47.819  39.830  1.00  0.00           C
ATOM   1027  CD1 LEU A 194      47.569  48.974  39.932  1.00  0.00           C
ATOM   1028  CD2 LEU A 194      45.627  48.164  38.686  1.00  0.00           C
ATOM   1029  C   LEU A 194      47.572  45.897  42.049  1.00  0.00           C
ATOM   1030  O   LEU A 194      47.408  46.822  42.841  1.00  0.00           O
ATOM   1031  N   SER A 195      47.102  44.660  42.251  1.00  0.00           N
ATOM   1032  CA  SER A 195      46.409  44.104  43.412  1.00  0.00           C
ATOM   1033  CB  SER A 195      45.885  42.760  42.961  1.00  0.00           C
ATOM   1034  OG  SER A 195      46.862  42.105  42.175  1.00  0.00           O
ATOM   1035  C   SER A 195      47.273  43.893  44.642  1.00  0.00           C
ATOM   1036  O   SER A 195      46.759  43.931  45.760  1.00  0.00           O
ATOM   1037  N   SER A 196      48.592  43.949  44.460  1.00  0.00           N
ATOM   1038  CA  SER A 196      49.537  44.234  45.533  1.00  0.00           C
ATOM   1039  CB  SER A 196      51.015  44.280  45.178  1.00  0.00           C
ATOM   1040  OG  SER A 196      51.399  45.388  44.402  1.00  0.00           O
ATOM   1041  C   SER A 196      49.169  45.474  46.335  1.00  0.00           C
ATOM   1042  O   SER A 196      49.385  45.356  47.546  1.00  0.00           O
ATOM   1043  N   ALA A 197      48.449  46.452  45.791  1.00  0.00           N
ATOM   1044  CA  ALA A 197      47.999  47.635  46.500  1.00  0.00           C
ATOM   1045  CB  ALA A 197      47.445  48.743  45.622  1.00  0.00           C
ATOM   1046  C   ALA A 197      46.950  47.233  47.525  1.00  0.00           C
ATOM   1047  O   ALA A 197      46.969  47.821  48.606  1.00  0.00           O
ATOM   1048  N   ILE A 198      46.080  46.235  47.298  1.00  0.00           N
ATOM   1049  CA  ILE A 198      45.209  45.705  48.341  1.00  0.00           C
ATOM   1050  CB  ILE A 198      43.843  45.381  47.780  1.00  0.00           C
ATOM   1051  CG2 ILE A 198      43.711  43.955  47.246  1.00  0.00           C
ATOM   1052  CG1 ILE A 198      42.729  45.736  48.761  1.00  0.00           C
ATOM   1053  CD  ILE A 198      42.583  47.191  49.193  1.00  0.00           C
ATOM   1054  C   ILE A 198      45.776  44.578  49.199  1.00  0.00           C
ATOM   1055  O   ILE A 198      45.220  44.392  50.276  1.00  0.00           O
ATOM   1056  N   GLY A 199      46.785  43.818  48.755  1.00  0.00           N
ATOM   1057  CA  GLY A 199      47.425  42.896  49.666  1.00  0.00           C
ATOM   1058  C   GLY A 199      48.294  43.527  50.744  1.00  0.00           C
ATOM   1059  O   GLY A 199      48.294  43.102  51.906  1.00  0.00           O
ATOM   1060  N   LEU A 200      49.031  44.603  50.445  1.00  0.00           N
ATOM   1061  CA  LEU A 200      49.870  45.321  51.382  1.00  0.00           C
ATOM   1062  CB  LEU A 200      50.521  46.478  50.638  1.00  0.00           C
ATOM   1063  CG  LEU A 200      51.425  47.251  51.587  1.00  0.00           C
ATOM   1064  CD1 LEU A 200      52.586  46.497  52.241  1.00  0.00           C
ATOM   1065  CD2 LEU A 200      51.986  48.492  50.909  1.00  0.00           C
ATOM   1066  C   LEU A 200      49.220  45.570  52.724  1.00  0.00           C
ATOM   1067  O   LEU A 200      49.879  45.293  53.724  1.00  0.00           O
ATOM   1068  N   PRO A 201      48.027  46.165  52.850  1.00  0.00           N
ATOM   1069  CD  PRO A 201      47.219  46.632  51.742  1.00  0.00           C
ATOM   1070  CG  PRO A 201      45.935  47.222  52.324  1.00  0.00           C
ATOM   1071  CB  PRO A 201      46.358  47.561  53.754  1.00  0.00           C
ATOM   1072  CA  PRO A 201      47.412  46.528  54.113  1.00  0.00           C
ATOM   1073  C   PRO A 201      46.826  45.325  54.840  1.00  0.00           C
ATOM   1074  O   PRO A 201      47.144  45.214  56.015  1.00  0.00           O
ATOM   1075  N   VAL A 202      46.152  44.390  54.161  1.00  0.00           N
ATOM   1076  CA  VAL A 202      45.421  43.307  54.801  1.00  0.00           C
ATOM   1077  CB  VAL A 202      44.323  42.610  54.003  1.00  0.00           C
ATOM   1078  CG1 VAL A 202      43.257  43.653  53.673  1.00  0.00           C
ATOM   1079  CG2 VAL A 202      44.784  41.886  52.743  1.00  0.00           C
ATOM   1080  C   VAL A 202      46.407  42.339  55.437  1.00  0.00           C
ATOM   1081  O   VAL A 202      46.066  41.828  56.514  1.00  0.00           O
ATOM   1082  N   MET A 203      47.578  42.052  54.869  1.00  0.00           N
ATOM   1083  CA  MET A 203      48.496  41.028  55.332  1.00  0.00           C
ATOM   1084  CB  MET A 203      49.527  40.928  54.207  1.00  0.00           C
ATOM   1085  CG  MET A 203      50.560  39.832  54.455  1.00  0.00           C
ATOM   1086  SD  MET A 203      50.002  38.125  54.253  1.00  0.00           S
ATOM   1087  CE  MET A 203      51.635  37.425  54.577  1.00  0.00           C
ATOM   1088  C   MET A 203      49.063  41.358  56.708  1.00  0.00           C
ATOM   1089  O   MET A 203      49.402  40.494  57.505  1.00  0.00           O
ATOM   1090  N   PHE A 204      49.152  42.640  57.090  1.00  0.00           N
ATOM   1091  CA  PHE A 204      49.547  43.196  58.358  1.00  0.00           C
ATOM   1092  CB  PHE A 204      49.963  44.639  58.124  1.00  0.00           C
ATOM   1093  CG  PHE A 204      51.308  44.765  57.462  1.00  0.00           C
ATOM   1094  CD1 PHE A 204      51.603  44.409  56.145  1.00  0.00           C
ATOM   1095  CE1 PHE A 204      52.884  44.540  55.561  1.00  0.00           C
ATOM   1096  CZ  PHE A 204      53.919  45.211  56.226  1.00  0.00           C
ATOM   1097  CE2 PHE A 204      53.579  45.654  57.512  1.00  0.00           C
ATOM   1098  CD2 PHE A 204      52.343  45.436  58.128  1.00  0.00           C
ATOM   1099  C   PHE A 204      48.293  43.209  59.223  1.00  0.00           C
ATOM   1100  O   PHE A 204      48.467  43.117  60.442  1.00  0.00           O
ATOM   1101  N   MET A 205      47.092  43.359  58.679  1.00  0.00           N
ATOM   1102  CA  MET A 205      45.910  43.507  59.517  1.00  0.00           C
ATOM   1103  CB  MET A 205      44.780  44.182  58.745  1.00  0.00           C
ATOM   1104  CG  MET A 205      44.970  45.648  58.370  1.00  0.00           C
ATOM   1105  SD  MET A 205      43.929  46.056  56.942  1.00  0.00           S
ATOM   1106  CE  MET A 205      44.093  47.852  56.826  1.00  0.00           C
ATOM   1107  C   MET A 205      45.362  42.246  60.166  1.00  0.00           C
ATOM   1108  O   MET A 205      44.689  42.182  61.187  1.00  0.00           O
ATOM   1109  N   ALA A 206      45.585  41.116  59.497  1.00  0.00           N
ATOM   1110  CA  ALA A 206      45.077  39.838  59.937  1.00  0.00           C
ATOM   1111  CB  ALA A 206      45.259  38.903  58.756  1.00  0.00           C
ATOM   1112  C   ALA A 206      45.689  39.338  61.246  1.00  0.00           C
ATOM   1113  O   ALA A 206      46.864  39.546  61.558  1.00  0.00           O
ATOM   1114  N   THR A 207      44.868  38.670  62.062  1.00  0.00           N
ATOM   1115  CA  THR A 207      45.210  37.949  63.259  1.00  0.00           C
ATOM   1116  CB  THR A 207      45.874  38.756  64.369  1.00  0.00           C
ATOM   1117  CG2 THR A 207      44.883  39.639  65.114  1.00  0.00           C
ATOM   1118  OG1 THR A 207      46.563  37.959  65.322  1.00  0.00           O
ATOM   1119  C   THR A 207      43.990  37.241  63.877  1.00  0.00           C
ATOM   1120  O   THR A 207      42.913  37.814  63.908  1.00  0.00           O
ATOM   1121  N   THR A 208      44.161  36.063  64.467  1.00  0.00           N
ATOM   1122  CA  THR A 208      43.109  35.348  65.153  1.00  0.00           C
ATOM   1123  CB  THR A 208      43.328  33.830  65.235  1.00  0.00           C
ATOM   1124  CG2 THR A 208      43.100  33.075  63.935  1.00  0.00           C
ATOM   1125  OG1 THR A 208      44.572  33.403  65.732  1.00  0.00           O
ATOM   1126  C   THR A 208      42.842  35.977  66.511  1.00  0.00           C
ATOM   1127  O   THR A 208      43.746  36.597  67.061  1.00  0.00           O
ATOM   1128  N   LYS A 209      41.568  36.006  66.905  1.00  0.00           N
ATOM   1129  CA  LYS A 209      41.143  36.702  68.096  1.00  0.00           C
ATOM   1130  CB  LYS A 209      40.388  37.948  67.650  1.00  0.00           C
ATOM   1131  CG  LYS A 209      39.976  38.916  68.771  1.00  0.00           C
ATOM   1132  CD  LYS A 209      41.141  39.577  69.482  1.00  0.00           C
ATOM   1133  CE  LYS A 209      40.695  40.702  70.411  1.00  0.00           C
ATOM   1134  NZ  LYS A 209      41.799  41.388  71.100  1.00  0.00           N
ATOM   1135  C   LYS A 209      40.132  35.820  68.823  1.00  0.00           C
ATOM   1136  O   LYS A 209      39.434  35.083  68.133  1.00  0.00           O
ATOM   1137  N   TYR A 210      40.051  35.700  70.161  1.00  0.00           N
ATOM   1138  CA  TYR A 210      39.179  34.828  70.905  1.00  0.00           C
ATOM   1139  CB  TYR A 210      39.969  33.998  71.902  1.00  0.00           C
ATOM   1140  CG  TYR A 210      39.113  33.017  72.677  1.00  0.00           C
ATOM   1141  CD1 TYR A 210      38.706  31.801  72.120  1.00  0.00           C
ATOM   1142  CE1 TYR A 210      37.931  30.865  72.818  1.00  0.00           C
ATOM   1143  CZ  TYR A 210      37.673  31.084  74.188  1.00  0.00           C
ATOM   1144  OH  TYR A 210      36.869  30.176  74.824  1.00  0.00           O
ATOM   1145  CE2 TYR A 210      38.070  32.289  74.784  1.00  0.00           C
ATOM   1146  CD2 TYR A 210      38.797  33.231  74.034  1.00  0.00           C
ATOM   1147  C   TYR A 210      37.894  35.488  71.397  1.00  0.00           C
ATOM   1148  O   TYR A 210      37.923  36.317  72.308  1.00  0.00           O
ATOM   1149  N   ARG A 211      36.756  35.251  70.746  1.00  0.00           N
ATOM   1150  CA  ARG A 211      35.555  36.026  70.962  1.00  0.00           C
ATOM   1151  CB  ARG A 211      35.237  36.869  69.725  1.00  0.00           C
ATOM   1152  CG  ARG A 211      34.084  37.877  69.832  1.00  0.00           C
ATOM   1153  CD  ARG A 211      33.818  38.694  68.578  1.00  0.00           C
ATOM   1154  NE  ARG A 211      33.487  37.922  67.383  1.00  0.00           N
ATOM   1155  CZ  ARG A 211      34.262  37.722  66.307  1.00  0.00           C
ATOM   1156  NH1 ARG A 211      35.510  38.174  66.151  1.00  0.00           N
ATOM   1157  NH2 ARG A 211      33.840  36.974  65.278  1.00  0.00           N
ATOM   1158  C   ARG A 211      34.340  35.156  71.290  1.00  0.00           C
ATOM   1159  O   ARG A 211      34.072  34.220  70.529  1.00  0.00           O
ATOM   1160  N   GLN A 212      33.478  35.519  72.242  1.00  0.00           N
ATOM   1161  CA  GLN A 212      32.299  34.722  72.541  1.00  0.00           C
ATOM   1162  CB  GLN A 212      31.159  35.095  71.599  1.00  0.00           C
ATOM   1163  CG  GLN A 212      30.828  36.585  71.612  1.00  0.00           C
ATOM   1164  CD  GLN A 212      29.900  37.042  70.509  1.00  0.00           C
ATOM   1165  OE1 GLN A 212      30.282  37.919  69.723  1.00  0.00           O
ATOM   1166  NE2 GLN A 212      28.706  36.482  70.296  1.00  0.00           N
ATOM   1167  C   GLN A 212      32.542  33.227  72.715  1.00  0.00           C
ATOM   1168  O   GLN A 212      31.740  32.423  72.220  1.00  0.00           O
ATOM   1169  N   GLY A 213      33.585  32.815  73.423  1.00  0.00           N
ATOM   1170  CA  GLY A 213      33.885  31.394  73.548  1.00  0.00           C
ATOM   1171  C   GLY A 213      34.480  30.730  72.315  1.00  0.00           C
ATOM   1172  O   GLY A 213      34.621  29.507  72.313  1.00  0.00           O
ATOM   1173  N   SER A 214      34.713  31.383  71.183  1.00  0.00           N
ATOM   1174  CA  SER A 214      35.280  30.827  69.968  1.00  0.00           C
ATOM   1175  CB  SER A 214      34.094  30.604  69.015  1.00  0.00           C
ATOM   1176  OG  SER A 214      33.282  29.585  69.551  1.00  0.00           O
ATOM   1177  C   SER A 214      36.359  31.604  69.244  1.00  0.00           C
ATOM   1178  O   SER A 214      36.326  32.825  69.310  1.00  0.00           O
ATOM   1179  N   ILE A 215      37.364  31.003  68.609  1.00  0.00           N
ATOM   1180  CA  ILE A 215      38.377  31.735  67.872  1.00  0.00           C
ATOM   1181  CB  ILE A 215      39.696  30.989  67.661  1.00  0.00           C
ATOM   1182  CG2 ILE A 215      40.695  31.729  66.754  1.00  0.00           C
ATOM   1183  CG1 ILE A 215      40.503  30.714  68.919  1.00  0.00           C
ATOM   1184  CD  ILE A 215      41.406  29.486  68.931  1.00  0.00           C
ATOM   1185  C   ILE A 215      37.739  32.304  66.611  1.00  0.00           C
ATOM   1186  O   ILE A 215      36.931  31.680  65.946  1.00  0.00           O
ATOM   1187  N   ASP A 216      38.199  33.448  66.099  1.00  0.00           N
ATOM   1188  CA  ASP A 216      37.889  33.950  64.773  1.00  0.00           C
ATOM   1189  CB  ASP A 216      36.786  34.992  64.842  1.00  0.00           C
ATOM   1190  CG  ASP A 216      36.267  35.600  63.537  1.00  0.00           C
ATOM   1191  OD1 ASP A 216      35.991  36.813  63.663  1.00  0.00           O
ATOM   1192  OD2 ASP A 216      36.124  34.872  62.541  1.00  0.00           O
ATOM   1193  C   ASP A 216      39.106  34.598  64.105  1.00  0.00           C
ATOM   1194  O   ASP A 216      39.977  35.196  64.744  1.00  0.00           O
ATOM   1195  N   CYS A 217      39.249  34.391  62.801  1.00  0.00           N
ATOM   1196  CA  CYS A 217      40.306  34.976  61.996  1.00  0.00           C
ATOM   1197  CB  CYS A 217      40.427  34.066  60.772  1.00  0.00           C
ATOM   1198  SG  CYS A 217      41.509  34.741  59.477  1.00  0.00           S
ATOM   1199  C   CYS A 217      39.903  36.419  61.675  1.00  0.00           C
ATOM   1200  O   CYS A 217      39.060  36.543  60.786  1.00  0.00           O
ATOM   1201  N   THR A 218      40.399  37.431  62.386  1.00  0.00           N
ATOM   1202  CA  THR A 218      39.954  38.801  62.214  1.00  0.00           C
ATOM   1203  CB  THR A 218      39.540  39.389  63.556  1.00  0.00           C
ATOM   1204  CG2 THR A 218      38.431  38.710  64.358  1.00  0.00           C
ATOM   1205  OG1 THR A 218      40.621  39.584  64.434  1.00  0.00           O
ATOM   1206  C   THR A 218      40.915  39.700  61.454  1.00  0.00           C
ATOM   1207  O   THR A 218      42.126  39.538  61.348  1.00  0.00           O
ATOM   1208  N   LEU A 219      40.374  40.811  60.947  1.00  0.00           N
ATOM   1209  CA  LEU A 219      41.214  41.965  60.692  1.00  0.00           C
ATOM   1210  CB  LEU A 219      40.787  42.769  59.471  1.00  0.00           C
ATOM   1211  CG  LEU A 219      40.808  41.872  58.232  1.00  0.00           C
ATOM   1212  CD1 LEU A 219      40.259  42.678  57.055  1.00  0.00           C
ATOM   1213  CD2 LEU A 219      42.172  41.309  57.833  1.00  0.00           C
ATOM   1214  C   LEU A 219      41.262  42.897  61.904  1.00  0.00           C
ATOM   1215  O   LEU A 219      40.298  42.990  62.672  1.00  0.00           O
ATOM   1216  N   THR A 220      42.376  43.591  62.123  1.00  0.00           N
ATOM   1217  CA  THR A 220      42.577  44.624  63.111  1.00  0.00           C
ATOM   1218  CB  THR A 220      43.437  44.111  64.251  1.00  0.00           C
ATOM   1219  CG2 THR A 220      42.689  42.967  64.930  1.00  0.00           C
ATOM   1220  OG1 THR A 220      44.690  43.559  63.857  1.00  0.00           O
ATOM   1221  C   THR A 220      43.238  45.842  62.477  1.00  0.00           C
ATOM   1222  O   THR A 220      43.872  45.633  61.435  1.00  0.00           O
ATOM   1223  N   PHE A 221      43.094  47.038  63.069  1.00  0.00           N
ATOM   1224  CA  PHE A 221      43.230  48.318  62.392  1.00  0.00           C
ATOM   1225  CB  PHE A 221      41.870  48.797  61.941  1.00  0.00           C
ATOM   1226  CG  PHE A 221      41.166  47.948  60.890  1.00  0.00           C
ATOM   1227  CD1 PHE A 221      40.142  47.063  61.226  1.00  0.00           C
ATOM   1228  CE1 PHE A 221      39.481  46.217  60.338  1.00  0.00           C
ATOM   1229  CZ  PHE A 221      39.858  46.278  58.983  1.00  0.00           C
ATOM   1230  CE2 PHE A 221      40.992  47.022  58.662  1.00  0.00           C
ATOM   1231  CD2 PHE A 221      41.621  47.885  59.569  1.00  0.00           C
ATOM   1232  C   PHE A 221      43.795  49.327  63.377  1.00  0.00           C
ATOM   1233  O   PHE A 221      43.624  49.150  64.581  1.00  0.00           O
ATOM   1234  N   SER A 222      44.508  50.319  62.846  1.00  0.00           N
ATOM   1235  CA  SER A 222      45.065  51.476  63.529  1.00  0.00           C
ATOM   1236  CB  SER A 222      46.005  52.213  62.599  1.00  0.00           C
ATOM   1237  OG  SER A 222      47.076  51.357  62.278  1.00  0.00           O
ATOM   1238  C   SER A 222      43.905  52.326  64.047  1.00  0.00           C
ATOM   1239  O   SER A 222      42.746  51.980  63.826  1.00  0.00           O
ATOM   1240  N   HIS A 223      44.268  53.379  64.762  1.00  0.00           N
ATOM   1241  CA  HIS A 223      43.320  54.325  65.319  1.00  0.00           C
ATOM   1242  CB  HIS A 223      43.989  55.292  66.288  1.00  0.00           C
ATOM   1243  CG  HIS A 223      42.914  55.869  67.170  1.00  0.00           C
ATOM   1244  ND1 HIS A 223      42.518  55.445  68.434  1.00  0.00           N
ATOM   1245  CE1 HIS A 223      41.501  56.185  68.868  1.00  0.00           C
ATOM   1246  NE2 HIS A 223      41.361  57.143  67.939  1.00  0.00           N
ATOM   1247  CD2 HIS A 223      42.202  56.998  66.866  1.00  0.00           C
ATOM   1248  C   HIS A 223      42.760  55.141  64.161  1.00  0.00           C
ATOM   1249  O   HIS A 223      43.529  55.664  63.374  1.00  0.00           O
ATOM   1250  N   PRO A 224      41.486  55.568  64.114  1.00  0.00           N
ATOM   1251  CD  PRO A 224      40.978  56.670  63.318  1.00  0.00           C
ATOM   1252  CG  PRO A 224      39.690  57.130  63.981  1.00  0.00           C
ATOM   1253  CB  PRO A 224      39.146  55.840  64.600  1.00  0.00           C
ATOM   1254  CA  PRO A 224      40.352  54.917  64.725  1.00  0.00           C
ATOM   1255  C   PRO A 224      40.037  53.537  64.163  1.00  0.00           C
ATOM   1256  O   PRO A 224      39.982  53.377  62.950  1.00  0.00           O
ATOM   1257  N   THR A 225      39.784  52.530  64.994  1.00  0.00           N
ATOM   1258  CA  THR A 225      39.705  51.188  64.463  1.00  0.00           C
ATOM   1259  CB  THR A 225      39.876  50.214  65.613  1.00  0.00           C
ATOM   1260  CG2 THR A 225      39.463  48.758  65.357  1.00  0.00           C
ATOM   1261  OG1 THR A 225      41.179  50.061  66.142  1.00  0.00           O
ATOM   1262  C   THR A 225      38.429  51.010  63.656  1.00  0.00           C
ATOM   1263  O   THR A 225      38.419  50.232  62.686  1.00  0.00           O
ATOM   1264  N   TRP A 226      37.360  51.755  63.897  1.00  0.00           N
ATOM   1265  CA  TRP A 226      36.132  51.721  63.132  1.00  0.00           C
ATOM   1266  CB  TRP A 226      34.894  52.296  63.837  1.00  0.00           C
ATOM   1267  CG  TRP A 226      34.964  53.756  64.137  1.00  0.00           C
ATOM   1268  CD1 TRP A 226      35.161  54.278  65.376  1.00  0.00           C
ATOM   1269  NE1 TRP A 226      35.251  55.658  65.368  1.00  0.00           N
ATOM   1270  CE2 TRP A 226      35.077  56.080  64.068  1.00  0.00           C
ATOM   1271  CZ2 TRP A 226      35.043  57.389  63.564  1.00  0.00           C
ATOM   1272  CH2 TRP A 226      34.733  57.630  62.228  1.00  0.00           C
ATOM   1273  CZ3 TRP A 226      34.511  56.507  61.400  1.00  0.00           C
ATOM   1274  CE3 TRP A 226      34.664  55.217  61.909  1.00  0.00           C
ATOM   1275  CD2 TRP A 226      34.916  54.931  63.252  1.00  0.00           C
ATOM   1276  C   TRP A 226      36.264  52.376  61.765  1.00  0.00           C
ATOM   1277  O   TRP A 226      35.563  51.959  60.854  1.00  0.00           O
ATOM   1278  N   TYR A 227      37.153  53.363  61.583  1.00  0.00           N
ATOM   1279  CA  TYR A 227      37.260  54.146  60.365  1.00  0.00           C
ATOM   1280  CB  TYR A 227      37.984  55.444  60.675  1.00  0.00           C
ATOM   1281  CG  TYR A 227      38.141  56.252  59.409  1.00  0.00           C
ATOM   1282  CD1 TYR A 227      39.422  56.223  58.866  1.00  0.00           C
ATOM   1283  CE1 TYR A 227      39.674  56.917  57.685  1.00  0.00           C
ATOM   1284  CZ  TYR A 227      38.675  57.733  57.118  1.00  0.00           C
ATOM   1285  OH  TYR A 227      38.965  58.531  56.049  1.00  0.00           O
ATOM   1286  CE2 TYR A 227      37.399  57.803  57.712  1.00  0.00           C
ATOM   1287  CD2 TYR A 227      37.123  57.047  58.862  1.00  0.00           C
ATOM   1288  C   TYR A 227      37.928  53.378  59.245  1.00  0.00           C
ATOM   1289  O   TYR A 227      37.351  53.290  58.158  1.00  0.00           O
ATOM   1290  N   TRP A 228      39.108  52.773  59.449  1.00  0.00           N
ATOM   1291  CA  TRP A 228      39.923  52.106  58.465  1.00  0.00           C
ATOM   1292  CB  TRP A 228      41.315  51.810  59.038  1.00  0.00           C
ATOM   1293  CG  TRP A 228      42.025  53.008  59.588  1.00  0.00           C
ATOM   1294  CD1 TRP A 228      42.215  53.189  60.907  1.00  0.00           C
ATOM   1295  NE1 TRP A 228      42.969  54.338  61.009  1.00  0.00           N
ATOM   1296  CE2 TRP A 228      43.076  55.072  59.851  1.00  0.00           C
ATOM   1297  CZ2 TRP A 228      43.754  56.263  59.559  1.00  0.00           C
ATOM   1298  CH2 TRP A 228      43.941  56.581  58.215  1.00  0.00           C
ATOM   1299  CZ3 TRP A 228      43.320  55.779  57.258  1.00  0.00           C
ATOM   1300  CE3 TRP A 228      42.683  54.570  57.542  1.00  0.00           C
ATOM   1301  CD2 TRP A 228      42.605  54.150  58.881  1.00  0.00           C
ATOM   1302  C   TRP A 228      39.360  50.779  57.982  1.00  0.00           C
ATOM   1303  O   TRP A 228      39.580  50.549  56.791  1.00  0.00           O
ATOM   1304  N   GLU A 229      38.536  50.061  58.737  1.00  0.00           N
ATOM   1305  CA  GLU A 229      37.726  48.966  58.233  1.00  0.00           C
ATOM   1306  CB  GLU A 229      36.863  48.417  59.367  1.00  0.00           C
ATOM   1307  CG  GLU A 229      36.153  47.139  58.947  1.00  0.00           C
ATOM   1308  CD  GLU A 229      35.368  46.586  60.124  1.00  0.00           C
ATOM   1309  OE1 GLU A 229      35.972  45.913  60.983  1.00  0.00           O
ATOM   1310  OE2 GLU A 229      34.118  46.625  60.199  1.00  0.00           O
ATOM   1311  C   GLU A 229      36.748  49.400  57.157  1.00  0.00           C
ATOM   1312  O   GLU A 229      36.579  48.781  56.100  1.00  0.00           O
ATOM   1313  N   ASN A 230      35.986  50.448  57.442  1.00  0.00           N
ATOM   1314  CA  ASN A 230      34.884  50.905  56.622  1.00  0.00           C
ATOM   1315  CB  ASN A 230      34.095  51.764  57.616  1.00  0.00           C
ATOM   1316  CG  ASN A 230      32.699  52.171  57.183  1.00  0.00           C
ATOM   1317  OD1 ASN A 230      32.163  51.746  56.159  1.00  0.00           O
ATOM   1318  ND2 ASN A 230      31.992  53.005  57.931  1.00  0.00           N
ATOM   1319  C   ASN A 230      35.300  51.711  55.407  1.00  0.00           C
ATOM   1320  O   ASN A 230      34.791  51.358  54.344  1.00  0.00           O
ATOM   1321  N   LEU A 231      36.440  52.397  55.507  1.00  0.00           N
ATOM   1322  CA  LEU A 231      37.290  52.825  54.403  1.00  0.00           C
ATOM   1323  CB  LEU A 231      38.353  53.818  54.829  1.00  0.00           C
ATOM   1324  CG  LEU A 231      39.093  54.427  53.639  1.00  0.00           C
ATOM   1325  CD1 LEU A 231      38.291  55.286  52.651  1.00  0.00           C
ATOM   1326  CD2 LEU A 231      40.357  55.214  53.944  1.00  0.00           C
ATOM   1327  C   LEU A 231      37.775  51.673  53.535  1.00  0.00           C
ATOM   1328  O   LEU A 231      37.608  51.675  52.317  1.00  0.00           O
ATOM   1329  N   LEU A 232      38.391  50.689  54.185  1.00  0.00           N
ATOM   1330  CA  LEU A 232      38.782  49.461  53.504  1.00  0.00           C
ATOM   1331  CB  LEU A 232      39.712  48.601  54.338  1.00  0.00           C
ATOM   1332  CG  LEU A 232      40.138  47.255  53.748  1.00  0.00           C
ATOM   1333  CD1 LEU A 232      41.188  47.547  52.683  1.00  0.00           C
ATOM   1334  CD2 LEU A 232      40.598  46.241  54.792  1.00  0.00           C
ATOM   1335  C   LEU A 232      37.609  48.769  52.813  1.00  0.00           C
ATOM   1336  O   LEU A 232      37.787  48.416  51.650  1.00  0.00           O
ATOM   1337  N   LYS A 233      36.472  48.539  53.483  1.00  0.00           N
ATOM   1338  CA  LYS A 233      35.368  47.783  52.925  1.00  0.00           C
ATOM   1339  CB  LYS A 233      34.344  47.312  53.951  1.00  0.00           C
ATOM   1340  CG  LYS A 233      34.675  46.360  55.079  1.00  0.00           C
ATOM   1341  CD  LYS A 233      35.930  45.508  54.896  1.00  0.00           C
ATOM   1342  CE  LYS A 233      36.274  44.617  56.094  1.00  0.00           C
ATOM   1343  NZ  LYS A 233      35.244  43.661  56.470  1.00  0.00           N
ATOM   1344  C   LYS A 233      34.780  48.566  51.756  1.00  0.00           C
ATOM   1345  O   LYS A 233      34.718  48.025  50.663  1.00  0.00           O
ATOM   1346  N   ILE A 234      34.658  49.892  51.869  1.00  0.00           N
ATOM   1347  CA  ILE A 234      34.241  50.657  50.708  1.00  0.00           C
ATOM   1348  CB  ILE A 234      33.574  51.964  51.126  1.00  0.00           C
ATOM   1349  CG2 ILE A 234      34.687  52.999  51.254  1.00  0.00           C
ATOM   1350  CG1 ILE A 234      32.490  52.421  50.146  1.00  0.00           C
ATOM   1351  CD  ILE A 234      31.407  53.198  50.877  1.00  0.00           C
ATOM   1352  C   ILE A 234      35.296  50.759  49.613  1.00  0.00           C
ATOM   1353  O   ILE A 234      34.840  50.830  48.462  1.00  0.00           O
ATOM   1354  N   CYS A 235      36.610  50.767  49.842  1.00  0.00           N
ATOM   1355  CA  CYS A 235      37.549  50.670  48.742  1.00  0.00           C
ATOM   1356  CB  CYS A 235      38.905  50.652  49.433  1.00  0.00           C
ATOM   1357  SG  CYS A 235      39.341  52.331  49.940  1.00  0.00           S
ATOM   1358  C   CYS A 235      37.337  49.407  47.925  1.00  0.00           C
ATOM   1359  O   CYS A 235      37.679  49.436  46.738  1.00  0.00           O
ATOM   1360  N   VAL A 236      36.767  48.355  48.502  1.00  0.00           N
ATOM   1361  CA  VAL A 236      36.376  47.159  47.766  1.00  0.00           C
ATOM   1362  CB  VAL A 236      36.115  45.941  48.647  1.00  0.00           C
ATOM   1363  CG1 VAL A 236      36.025  44.647  47.855  1.00  0.00           C
ATOM   1364  CG2 VAL A 236      37.103  45.739  49.782  1.00  0.00           C
ATOM   1365  C   VAL A 236      35.210  47.470  46.822  1.00  0.00           C
ATOM   1366  O   VAL A 236      35.395  47.317  45.620  1.00  0.00           O
ATOM   1367  N   PHE A 237      34.174  48.169  47.296  1.00  0.00           N
ATOM   1368  CA  PHE A 237      33.092  48.656  46.456  1.00  0.00           C
ATOM   1369  CB  PHE A 237      32.003  49.283  47.327  1.00  0.00           C
ATOM   1370  CG  PHE A 237      30.666  49.552  46.697  1.00  0.00           C
ATOM   1371  CD1 PHE A 237      30.117  50.846  46.760  1.00  0.00           C
ATOM   1372  CE1 PHE A 237      28.926  51.177  46.116  1.00  0.00           C
ATOM   1373  CZ  PHE A 237      28.133  50.183  45.522  1.00  0.00           C
ATOM   1374  CE2 PHE A 237      28.692  48.900  45.449  1.00  0.00           C
ATOM   1375  CD2 PHE A 237      29.967  48.605  45.937  1.00  0.00           C
ATOM   1376  C   PHE A 237      33.375  49.684  45.366  1.00  0.00           C
ATOM   1377  O   PHE A 237      32.779  49.555  44.308  1.00  0.00           O
ATOM   1378  N   ILE A 238      34.255  50.643  45.673  1.00  0.00           N
ATOM   1379  CA  ILE A 238      34.780  51.670  44.784  1.00  0.00           C
ATOM   1380  CB  ILE A 238      35.625  52.718  45.510  1.00  0.00           C
ATOM   1381  CG2 ILE A 238      36.241  53.600  44.415  1.00  0.00           C
ATOM   1382  CG1 ILE A 238      34.805  53.645  46.393  1.00  0.00           C
ATOM   1383  CD  ILE A 238      35.602  54.071  47.629  1.00  0.00           C
ATOM   1384  C   ILE A 238      35.545  50.938  43.698  1.00  0.00           C
ATOM   1385  O   ILE A 238      35.059  50.847  42.576  1.00  0.00           O
ATOM   1386  N   PHE A 239      36.694  50.373  44.080  1.00  0.00           N
ATOM   1387  CA  PHE A 239      37.647  49.856  43.123  1.00  0.00           C
ATOM   1388  CB  PHE A 239      39.042  49.892  43.745  1.00  0.00           C
ATOM   1389  CG  PHE A 239      39.526  51.263  44.145  1.00  0.00           C
ATOM   1390  CD1 PHE A 239      39.726  51.535  45.514  1.00  0.00           C
ATOM   1391  CE1 PHE A 239      39.842  52.859  45.908  1.00  0.00           C
ATOM   1392  CZ  PHE A 239      39.936  53.914  44.989  1.00  0.00           C
ATOM   1393  CE2 PHE A 239      39.808  53.607  43.632  1.00  0.00           C
ATOM   1394  CD2 PHE A 239      39.511  52.300  43.211  1.00  0.00           C
ATOM   1395  C   PHE A 239      37.424  48.444  42.585  1.00  0.00           C
ATOM   1396  O   PHE A 239      37.929  48.245  41.486  1.00  0.00           O
ATOM   1397  N   ALA A 240      36.780  47.507  43.269  1.00  0.00           N
ATOM   1398  CA  ALA A 240      36.649  46.122  42.875  1.00  0.00           C
ATOM   1399  CB  ALA A 240      37.318  45.163  43.867  1.00  0.00           C
ATOM   1400  C   ALA A 240      35.153  45.821  42.699  1.00  0.00           C
ATOM   1401  O   ALA A 240      34.786  44.651  42.725  1.00  0.00           O
ATOM   1402  N   PHE A 241      34.308  46.820  42.449  1.00  0.00           N
ATOM   1403  CA  PHE A 241      32.963  46.559  41.959  1.00  0.00           C
ATOM   1404  CB  PHE A 241      31.960  46.290  43.077  1.00  0.00           C
ATOM   1405  CG  PHE A 241      30.557  45.984  42.624  1.00  0.00           C
ATOM   1406  CD1 PHE A 241      30.205  44.654  42.371  1.00  0.00           C
ATOM   1407  CE1 PHE A 241      28.934  44.377  41.844  1.00  0.00           C
ATOM   1408  CZ  PHE A 241      28.020  45.442  41.662  1.00  0.00           C
ATOM   1409  CE2 PHE A 241      28.337  46.751  42.074  1.00  0.00           C
ATOM   1410  CD2 PHE A 241      29.622  47.018  42.531  1.00  0.00           C
ATOM   1411  C   PHE A 241      32.518  47.695  41.057  1.00  0.00           C
ATOM   1412  O   PHE A 241      32.363  47.367  39.889  1.00  0.00           O
ATOM   1413  N   ILE A 242      32.346  48.968  41.467  1.00  0.00           N
ATOM   1414  CA  ILE A 242      31.595  49.941  40.712  1.00  0.00           C
ATOM   1415  CB  ILE A 242      30.841  50.953  41.557  1.00  0.00           C
ATOM   1416  CG2 ILE A 242      31.849  52.042  41.920  1.00  0.00           C
ATOM   1417  CG1 ILE A 242      29.573  51.519  40.929  1.00  0.00           C
ATOM   1418  CD  ILE A 242      28.318  50.645  41.015  1.00  0.00           C
ATOM   1419  C   ILE A 242      32.369  50.514  39.524  1.00  0.00           C
ATOM   1420  O   ILE A 242      31.815  50.768  38.448  1.00  0.00           O
ATOM   1421  N   MET A 243      33.690  50.621  39.652  1.00  0.00           N
ATOM   1422  CA  MET A 243      34.577  51.072  38.600  1.00  0.00           C
ATOM   1423  CB  MET A 243      35.854  51.620  39.216  1.00  0.00           C
ATOM   1424  CG  MET A 243      35.546  52.984  39.831  1.00  0.00           C
ATOM   1425  SD  MET A 243      36.857  53.877  40.698  1.00  0.00           S
ATOM   1426  CE  MET A 243      37.339  55.221  39.586  1.00  0.00           C
ATOM   1427  C   MET A 243      34.873  49.976  37.574  1.00  0.00           C
ATOM   1428  O   MET A 243      34.843  50.288  36.391  1.00  0.00           O
ATOM   1429  N   PRO A 244      35.054  48.687  37.915  1.00  0.00           N
ATOM   1430  CD  PRO A 244      35.539  48.268  39.218  1.00  0.00           C
ATOM   1431  CG  PRO A 244      36.152  46.898  38.968  1.00  0.00           C
ATOM   1432  CB  PRO A 244      35.443  46.369  37.726  1.00  0.00           C
ATOM   1433  CA  PRO A 244      35.124  47.635  36.939  1.00  0.00           C
ATOM   1434  C   PRO A 244      33.871  47.428  36.112  1.00  0.00           C
ATOM   1435  O   PRO A 244      34.011  47.352  34.888  1.00  0.00           O
ATOM   1436  N   VAL A 245      32.663  47.423  36.669  1.00  0.00           N
ATOM   1437  CA  VAL A 245      31.465  47.270  35.866  1.00  0.00           C
ATOM   1438  CB  VAL A 245      30.264  47.077  36.784  1.00  0.00           C
ATOM   1439  CG1 VAL A 245      29.642  48.328  37.414  1.00  0.00           C
ATOM   1440  CG2 VAL A 245      29.144  46.409  35.994  1.00  0.00           C
ATOM   1441  C   VAL A 245      31.300  48.366  34.825  1.00  0.00           C
ATOM   1442  O   VAL A 245      30.879  48.069  33.706  1.00  0.00           O
ATOM   1443  N   LEU A 246      31.759  49.565  35.154  1.00  0.00           N
ATOM   1444  CA  LEU A 246      31.792  50.655  34.193  1.00  0.00           C
ATOM   1445  CB  LEU A 246      31.984  52.006  34.859  1.00  0.00           C
ATOM   1446  CG  LEU A 246      30.792  52.614  35.606  1.00  0.00           C
ATOM   1447  CD1 LEU A 246      31.203  54.030  35.982  1.00  0.00           C
ATOM   1448  CD2 LEU A 246      29.571  52.701  34.701  1.00  0.00           C
ATOM   1449  C   LEU A 246      32.854  50.507  33.109  1.00  0.00           C
ATOM   1450  O   LEU A 246      32.571  50.821  31.955  1.00  0.00           O
ATOM   1451  N   ILE A 247      34.031  49.984  33.462  1.00  0.00           N
ATOM   1452  CA  ILE A 247      35.069  49.694  32.498  1.00  0.00           C
ATOM   1453  CB  ILE A 247      36.347  49.340  33.236  1.00  0.00           C
ATOM   1454  CG2 ILE A 247      37.439  48.594  32.475  1.00  0.00           C
ATOM   1455  CG1 ILE A 247      36.899  50.677  33.739  1.00  0.00           C
ATOM   1456  CD  ILE A 247      38.158  50.643  34.596  1.00  0.00           C
ATOM   1457  C   ILE A 247      34.648  48.705  31.410  1.00  0.00           C
ATOM   1458  O   ILE A 247      34.761  48.978  30.213  1.00  0.00           O
ATOM   1459  N   ILE A 248      34.182  47.540  31.852  1.00  0.00           N
ATOM   1460  CA  ILE A 248      33.673  46.565  30.910  1.00  0.00           C
ATOM   1461  CB  ILE A 248      33.469  45.230  31.634  1.00  0.00           C
ATOM   1462  CG2 ILE A 248      34.807  44.720  32.175  1.00  0.00           C
ATOM   1463  CG1 ILE A 248      32.276  45.178  32.582  1.00  0.00           C
ATOM   1464  CD  ILE A 248      32.236  44.027  33.583  1.00  0.00           C
ATOM   1465  C   ILE A 248      32.415  47.041  30.203  1.00  0.00           C
ATOM   1466  O   ILE A 248      32.246  46.612  29.065  1.00  0.00           O
ATOM   1467  N   THR A 249      31.546  47.852  30.793  1.00  0.00           N
ATOM   1468  CA  THR A 249      30.272  48.308  30.255  1.00  0.00           C
ATOM   1469  CB  THR A 249      29.288  48.952  31.231  1.00  0.00           C
ATOM   1470  CG2 THR A 249      28.026  49.558  30.624  1.00  0.00           C
ATOM   1471  OG1 THR A 249      28.750  48.146  32.250  1.00  0.00           O
ATOM   1472  C   THR A 249      30.534  49.163  29.034  1.00  0.00           C
ATOM   1473  O   THR A 249      29.873  49.079  28.004  1.00  0.00           O
ATOM   1474  N   VAL A 250      31.676  49.859  29.074  1.00  0.00           N
ATOM   1475  CA  VAL A 250      32.201  50.624  27.955  1.00  0.00           C
ATOM   1476  CB  VAL A 250      33.045  51.781  28.501  1.00  0.00           C
ATOM   1477  CG1 VAL A 250      33.681  52.554  27.356  1.00  0.00           C
ATOM   1478  CG2 VAL A 250      32.253  52.720  29.415  1.00  0.00           C
ATOM   1479  C   VAL A 250      32.903  49.747  26.936  1.00  0.00           C
ATOM   1480  O   VAL A 250      32.499  49.923  25.797  1.00  0.00           O
ATOM   1481  N   CYS A 251      33.720  48.767  27.335  1.00  0.00           N
ATOM   1482  CA  CYS A 251      34.285  47.741  26.491  1.00  0.00           C
ATOM   1483  CB  CYS A 251      34.957  46.601  27.263  1.00  0.00           C
ATOM   1484  SG  CYS A 251      36.324  47.178  28.294  1.00  0.00           S
ATOM   1485  C   CYS A 251      33.138  47.161  25.690  1.00  0.00           C
ATOM   1486  O   CYS A 251      33.338  46.930  24.508  1.00  0.00           O
ATOM   1487  N   TYR A 252      31.918  46.934  26.207  1.00  0.00           N
ATOM   1488  CA  TYR A 252      30.886  46.253  25.472  1.00  0.00           C
ATOM   1489  CB  TYR A 252      30.233  45.187  26.355  1.00  0.00           C
ATOM   1490  CG  TYR A 252      31.122  43.990  26.627  1.00  0.00           C
ATOM   1491  CD1 TYR A 252      31.855  43.377  25.600  1.00  0.00           C
ATOM   1492  CE1 TYR A 252      32.872  42.470  25.907  1.00  0.00           C
ATOM   1493  CZ  TYR A 252      33.018  42.007  27.235  1.00  0.00           C
ATOM   1494  OH  TYR A 252      33.973  41.106  27.570  1.00  0.00           O
ATOM   1495  CE2 TYR A 252      32.210  42.554  28.250  1.00  0.00           C
ATOM   1496  CD2 TYR A 252      31.332  43.611  27.958  1.00  0.00           C
ATOM   1497  C   TYR A 252      29.924  47.202  24.776  1.00  0.00           C
ATOM   1498  O   TYR A 252      29.335  46.963  23.730  1.00  0.00           O
ATOM   1499  N   GLY A 253      29.750  48.435  25.287  1.00  0.00           N
ATOM   1500  CA  GLY A 253      29.125  49.478  24.517  1.00  0.00           C
ATOM   1501  C   GLY A 253      29.843  49.664  23.187  1.00  0.00           C
ATOM   1502  O   GLY A 253      29.072  49.794  22.252  1.00  0.00           O
ATOM   1503  N   LEU A 254      31.182  49.632  23.146  1.00  0.00           N
ATOM   1504  CA  LEU A 254      31.927  49.791  21.918  1.00  0.00           C
ATOM   1505  CB  LEU A 254      33.360  50.258  22.111  1.00  0.00           C
ATOM   1506  CG  LEU A 254      33.361  51.685  22.649  1.00  0.00           C
ATOM   1507  CD1 LEU A 254      34.837  51.915  22.944  1.00  0.00           C
ATOM   1508  CD2 LEU A 254      32.863  52.837  21.784  1.00  0.00           C
ATOM   1509  C   LEU A 254      31.937  48.574  21.000  1.00  0.00           C
ATOM   1510  O   LEU A 254      31.657  48.728  19.826  1.00  0.00           O
ATOM   1511  N   MET A 255      32.129  47.388  21.581  1.00  0.00           N
ATOM   1512  CA  MET A 255      32.073  46.156  20.820  1.00  0.00           C
ATOM   1513  CB  MET A 255      32.391  45.052  21.827  1.00  0.00           C
ATOM   1514  CG  MET A 255      32.532  43.764  21.015  1.00  0.00           C
ATOM   1515  SD  MET A 255      33.204  42.455  22.068  1.00  0.00           S
ATOM   1516  CE  MET A 255      33.781  41.109  21.005  1.00  0.00           C
ATOM   1517  C   MET A 255      30.776  45.977  20.042  1.00  0.00           C
ATOM   1518  O   MET A 255      30.802  45.812  18.822  1.00  0.00           O
ATOM   1519  N   ILE A 256      29.618  46.036  20.701  1.00  0.00           N
ATOM   1520  CA  ILE A 256      28.369  45.650  20.095  1.00  0.00           C
ATOM   1521  CB  ILE A 256      27.298  45.507  21.169  1.00  0.00           C
ATOM   1522  CG2 ILE A 256      25.901  45.171  20.627  1.00  0.00           C
ATOM   1523  CG1 ILE A 256      27.639  44.374  22.137  1.00  0.00           C
ATOM   1524  CD  ILE A 256      26.911  44.457  23.486  1.00  0.00           C
ATOM   1525  C   ILE A 256      27.860  46.640  19.050  1.00  0.00           C
ATOM   1526  O   ILE A 256      27.260  46.260  18.043  1.00  0.00           O
ATOM   1527  N   LEU A 257      28.218  47.911  19.274  1.00  0.00           N
ATOM   1528  CA  LEU A 257      28.037  48.935  18.263  1.00  0.00           C
ATOM   1529  CB  LEU A 257      28.433  50.251  18.919  1.00  0.00           C
ATOM   1530  CG  LEU A 257      28.364  51.394  17.903  1.00  0.00           C
ATOM   1531  CD1 LEU A 257      27.090  52.224  18.085  1.00  0.00           C
ATOM   1532  CD2 LEU A 257      29.610  52.258  18.017  1.00  0.00           C
ATOM   1533  C   LEU A 257      28.844  48.537  17.028  1.00  0.00           C
ATOM   1534  O   LEU A 257      28.384  48.648  15.897  1.00  0.00           O
ATOM   1535  N   ARG A 258      30.155  48.344  17.217  1.00  0.00           N
ATOM   1536  CA  ARG A 258      31.123  48.249  16.139  1.00  0.00           C
ATOM   1537  CB  ARG A 258      32.540  48.456  16.662  1.00  0.00           C
ATOM   1538  CG  ARG A 258      33.607  48.378  15.569  1.00  0.00           C
ATOM   1539  CD  ARG A 258      33.470  49.315  14.390  1.00  0.00           C
ATOM   1540  NE  ARG A 258      34.387  48.976  13.290  1.00  0.00           N
ATOM   1541  CZ  ARG A 258      34.118  48.238  12.208  1.00  0.00           C
ATOM   1542  NH1 ARG A 258      33.047  47.437  12.122  1.00  0.00           N
ATOM   1543  NH2 ARG A 258      34.843  48.336  11.089  1.00  0.00           N
ATOM   1544  C   ARG A 258      30.971  46.931  15.404  1.00  0.00           C
ATOM   1545  O   ARG A 258      31.324  46.800  14.239  1.00  0.00           O
ATOM   1546  N   LEU A 259      30.508  45.867  16.076  1.00  0.00           N
ATOM   1547  CA  LEU A 259      30.198  44.568  15.494  1.00  0.00           C
ATOM   1548  CB  LEU A 259      30.259  43.576  16.660  1.00  0.00           C
ATOM   1549  CG  LEU A 259      30.175  42.113  16.238  1.00  0.00           C
ATOM   1550  CD1 LEU A 259      31.467  41.803  15.465  1.00  0.00           C
ATOM   1551  CD2 LEU A 259      30.079  41.190  17.437  1.00  0.00           C
ATOM   1552  C   LEU A 259      28.917  44.590  14.686  1.00  0.00           C
ATOM   1553  O   LEU A 259      28.919  43.993  13.606  1.00  0.00           O
ATOM   1554  N   LYS A 260      27.856  45.316  15.008  1.00  0.00           N
ATOM   1555  CA  LYS A 260      26.566  45.078  14.391  1.00  0.00           C
ATOM   1556  CB  LYS A 260      25.471  45.913  15.051  1.00  0.00           C
ATOM   1557  CG  LYS A 260      24.056  45.847  14.478  1.00  0.00           C
ATOM   1558  CD  LYS A 260      23.111  46.923  14.985  1.00  0.00           C
ATOM   1559  CE  LYS A 260      22.976  46.760  16.501  1.00  0.00           C
ATOM   1560  NZ  LYS A 260      22.178  47.838  17.084  1.00  0.00           N
ATOM   1561  C   LYS A 260      26.460  45.113  12.875  1.00  0.00           C
ATOM   1562  O   LYS A 260      25.667  44.360  12.310  1.00  0.00           O
ATOM   1563  N   SER A 261      27.268  45.971  12.238  1.00  0.00           N
ATOM   1564  CA  SER A 261      27.368  46.152  10.811  1.00  0.00           C
ATOM   1565  CB  SER A 261      27.605  47.621  10.489  1.00  0.00           C
ATOM   1566  OG  SER A 261      28.868  48.057  10.944  1.00  0.00           O
ATOM   1567  C   SER A 261      28.321  45.285   9.994  1.00  0.00           C
ATOM   1568  O   SER A 261      28.386  45.414   8.775  1.00  0.00           O
ATOM   1569  N   VAL A 262      29.023  44.286  10.548  1.00  0.00           N
ATOM   1570  CA  VAL A 262      30.013  43.563   9.782  1.00  0.00           C
ATOM   1571  CB  VAL A 262      31.141  42.988  10.644  1.00  0.00           C
ATOM   1572  CG1 VAL A 262      31.641  44.113  11.545  1.00  0.00           C
ATOM   1573  CG2 VAL A 262      30.723  41.849  11.558  1.00  0.00           C
ATOM   1574  C   VAL A 262      29.305  42.484   8.982  1.00  0.00           C
ATOM   1575  O   VAL A 262      28.314  41.912   9.409  1.00  0.00           O
ATOM   1576  N   ARG A 263      29.816  42.285   7.754  1.00  0.00           N
ATOM   1577  CA  ARG A 263      29.234  41.365   6.788  1.00  0.00           C
ATOM   1578  CB  ARG A 263      30.112  41.353   5.556  1.00  0.00           C
ATOM   1579  CG  ARG A 263      29.568  40.365   4.523  1.00  0.00           C
ATOM   1580  CD  ARG A 263      30.546  40.191   3.365  1.00  0.00           C
ATOM   1581  NE  ARG A 263      30.253  41.227   2.359  1.00  0.00           N
ATOM   1582  CZ  ARG A 263      31.188  41.884   1.679  1.00  0.00           C
ATOM   1583  NH1 ARG A 263      30.786  42.833   0.809  1.00  0.00           N
ATOM   1584  NH2 ARG A 263      32.511  41.630   1.698  1.00  0.00           N
ATOM   1585  C   ARG A 263      28.922  39.961   7.318  1.00  0.00           C
ATOM   1586  O   ARG A 263      27.860  39.460   6.971  1.00  0.00           O
ATOM   1587  N   MET A 264      29.792  39.377   8.128  1.00  0.00           N
ATOM   1588  CA  MET A 264      29.543  38.129   8.810  1.00  0.00           C
ATOM   1589  CB  MET A 264      30.747  37.751   9.665  1.00  0.00           C
ATOM   1590  CG  MET A 264      30.543  36.416  10.379  1.00  0.00           C
ATOM   1591  SD  MET A 264      31.991  35.734  11.215  1.00  0.00           S
ATOM   1592  CE  MET A 264      32.368  36.921  12.511  1.00  0.00           C
ATOM   1593  C   MET A 264      28.280  38.141   9.665  1.00  0.00           C
ATOM   1594  O   MET A 264      27.703  37.056   9.761  1.00  0.00           O
ATOM   1595  N   LEU A 265      27.899  39.279  10.246  1.00  0.00           N
ATOM   1596  CA  LEU A 265      26.837  39.346  11.230  1.00  0.00           C
ATOM   1597  CB  LEU A 265      27.613  39.791  12.465  1.00  0.00           C
ATOM   1598  CG  LEU A 265      28.483  38.664  13.036  1.00  0.00           C
ATOM   1599  CD1 LEU A 265      29.266  39.369  14.121  1.00  0.00           C
ATOM   1600  CD2 LEU A 265      27.705  37.406  13.434  1.00  0.00           C
ATOM   1601  C   LEU A 265      25.669  40.262  10.926  1.00  0.00           C
ATOM   1602  O   LEU A 265      24.840  40.496  11.800  1.00  0.00           O
ATOM   1603  N   SER A 266      25.569  40.730   9.680  1.00  0.00           N
ATOM   1604  CA  SER A 266      24.435  41.456   9.157  1.00  0.00           C
ATOM   1605  CB  SER A 266      24.780  42.945   9.090  1.00  0.00           C
ATOM   1606  OG  SER A 266      25.962  43.259   8.381  1.00  0.00           O
ATOM   1607  C   SER A 266      23.915  41.020   7.784  1.00  0.00           C
ATOM   1608  O   SER A 266      24.698  40.572   6.949  1.00  0.00           O
ATOM   1609  N   GLY A 267      22.653  41.326   7.457  1.00  0.00           N
ATOM   1610  CA  GLY A 267      22.135  40.951   6.163  1.00  0.00           C
ATOM   1611  C   GLY A 267      21.144  39.796   6.231  1.00  0.00           C
ATOM   1612  O   GLY A 267      20.676  39.425   5.160  1.00  0.00           O
ATOM   1613  N   SER A 268      20.871  39.140   7.362  1.00  0.00           N
ATOM   1614  CA  SER A 268      19.856  38.123   7.488  1.00  0.00           C
ATOM   1615  CB  SER A 268      20.388  36.816   6.934  1.00  0.00           C
ATOM   1616  OG  SER A 268      21.451  36.256   7.673  1.00  0.00           O
ATOM   1617  C   SER A 268      19.465  37.921   8.943  1.00  0.00           C
ATOM   1618  O   SER A 268      20.203  38.251   9.876  1.00  0.00           O
ATOM   1619  N   LYS A 269      18.267  37.404   9.201  1.00  0.00           N
ATOM   1620  CA  LYS A 269      17.751  37.082  10.520  1.00  0.00           C
ATOM   1621  CB  LYS A 269      16.348  36.536  10.248  1.00  0.00           C
ATOM   1622  CG  LYS A 269      15.468  36.177  11.451  1.00  0.00           C
ATOM   1623  CD  LYS A 269      14.059  35.990  10.928  1.00  0.00           C
ATOM   1624  CE  LYS A 269      13.307  37.226  10.442  1.00  0.00           C
ATOM   1625  NZ  LYS A 269      11.893  37.000  10.120  1.00  0.00           N
ATOM   1626  C   LYS A 269      18.580  36.023  11.229  1.00  0.00           C
ATOM   1627  O   LYS A 269      18.823  36.247  12.411  1.00  0.00           O
ATOM   1628  N   GLU A 270      19.185  35.031  10.557  1.00  0.00           N
ATOM   1629  CA  GLU A 270      20.076  34.037  11.129  1.00  0.00           C
ATOM   1630  CB  GLU A 270      20.353  32.939  10.092  1.00  0.00           C
ATOM   1631  CG  GLU A 270      20.790  31.641  10.775  1.00  0.00           C
ATOM   1632  CD  GLU A 270      19.911  31.171  11.918  1.00  0.00           C
ATOM   1633  OE1 GLU A 270      18.662  31.239  11.892  1.00  0.00           O
ATOM   1634  OE2 GLU A 270      20.423  30.903  13.042  1.00  0.00           O
ATOM   1635  C   GLU A 270      21.398  34.647  11.547  1.00  0.00           C
ATOM   1636  O   GLU A 270      21.875  34.327  12.630  1.00  0.00           O
ATOM   1637  N   LYS A 271      21.841  35.638  10.774  1.00  0.00           N
ATOM   1638  CA  LYS A 271      23.012  36.398  11.165  1.00  0.00           C
ATOM   1639  CB  LYS A 271      23.697  37.175  10.053  1.00  0.00           C
ATOM   1640  CG  LYS A 271      24.403  36.449   8.915  1.00  0.00           C
ATOM   1641  CD  LYS A 271      24.857  37.369   7.772  1.00  0.00           C
ATOM   1642  CE  LYS A 271      25.928  36.711   6.900  1.00  0.00           C
ATOM   1643  NZ  LYS A 271      26.119  37.360   5.596  1.00  0.00           N
ATOM   1644  C   LYS A 271      22.730  37.356  12.312  1.00  0.00           C
ATOM   1645  O   LYS A 271      23.507  37.558  13.237  1.00  0.00           O
ATOM   1646  N   ASP A 272      21.565  38.003  12.379  1.00  0.00           N
ATOM   1647  CA  ASP A 272      21.118  38.738  13.549  1.00  0.00           C
ATOM   1648  CB  ASP A 272      19.836  39.474  13.181  1.00  0.00           C
ATOM   1649  CG  ASP A 272      19.340  40.346  14.318  1.00  0.00           C
ATOM   1650  OD1 ASP A 272      18.093  40.285  14.463  1.00  0.00           O
ATOM   1651  OD2 ASP A 272      20.108  41.187  14.841  1.00  0.00           O
ATOM   1652  C   ASP A 272      21.090  37.839  14.761  1.00  0.00           C
ATOM   1653  O   ASP A 272      21.639  38.216  15.806  1.00  0.00           O
ATOM   1654  N   ARG A 273      20.543  36.625  14.639  1.00  0.00           N
ATOM   1655  CA  ARG A 273      20.520  35.626  15.690  1.00  0.00           C
ATOM   1656  CB  ARG A 273      19.758  34.395  15.218  1.00  0.00           C
ATOM   1657  CG  ARG A 273      18.236  34.513  15.171  1.00  0.00           C
ATOM   1658  CD  ARG A 273      17.484  33.571  14.228  1.00  0.00           C
ATOM   1659  NE  ARG A 273      17.775  32.170  14.514  1.00  0.00           N
ATOM   1660  CZ  ARG A 273      17.240  31.464  15.522  1.00  0.00           C
ATOM   1661  NH1 ARG A 273      17.731  30.238  15.776  1.00  0.00           N
ATOM   1662  NH2 ARG A 273      16.171  31.780  16.255  1.00  0.00           N
ATOM   1663  C   ARG A 273      21.906  35.209  16.133  1.00  0.00           C
ATOM   1664  O   ARG A 273      22.115  34.929  17.314  1.00  0.00           O
ATOM   1665  N   ASN A 274      22.898  35.087  15.247  1.00  0.00           N
ATOM   1666  CA  ASN A 274      24.300  34.921  15.579  1.00  0.00           C
ATOM   1667  CB  ASN A 274      25.180  34.588  14.388  1.00  0.00           C
ATOM   1668  CG  ASN A 274      26.431  33.769  14.695  1.00  0.00           C
ATOM   1669  OD1 ASN A 274      26.713  33.143  15.720  1.00  0.00           O
ATOM   1670  ND2 ASN A 274      27.353  33.701  13.725  1.00  0.00           N
ATOM   1671  C   ASN A 274      24.810  36.095  16.401  1.00  0.00           C
ATOM   1672  O   ASN A 274      25.406  35.934  17.469  1.00  0.00           O
ATOM   1673  N   LEU A 275      24.679  37.337  15.922  1.00  0.00           N
ATOM   1674  CA  LEU A 275      24.990  38.556  16.625  1.00  0.00           C
ATOM   1675  CB  LEU A 275      24.500  39.719  15.770  1.00  0.00           C
ATOM   1676  CG  LEU A 275      24.856  41.112  16.294  1.00  0.00           C
ATOM   1677  CD1 LEU A 275      26.356  41.383  16.420  1.00  0.00           C
ATOM   1678  CD2 LEU A 275      24.311  42.150  15.337  1.00  0.00           C
ATOM   1679  C   LEU A 275      24.527  38.650  18.075  1.00  0.00           C
ATOM   1680  O   LEU A 275      25.297  38.952  18.990  1.00  0.00           O
ATOM   1681  N   ARG A 276      23.255  38.246  18.240  1.00  0.00           N
ATOM   1682  CA  ARG A 276      22.506  38.017  19.448  1.00  0.00           C
ATOM   1683  CB  ARG A 276      21.057  37.748  19.054  1.00  0.00           C
ATOM   1684  CG  ARG A 276      20.288  36.774  19.922  1.00  0.00           C
ATOM   1685  CD  ARG A 276      18.797  36.753  19.616  1.00  0.00           C
ATOM   1686  NE  ARG A 276      18.177  35.628  20.311  1.00  0.00           N
ATOM   1687  CZ  ARG A 276      16.847  35.471  20.462  1.00  0.00           C
ATOM   1688  NH1 ARG A 276      15.959  36.417  20.131  1.00  0.00           N
ATOM   1689  NH2 ARG A 276      16.391  34.297  20.915  1.00  0.00           N
ATOM   1690  C   ARG A 276      23.071  36.980  20.406  1.00  0.00           C
ATOM   1691  O   ARG A 276      23.229  37.249  21.604  1.00  0.00           O
ATOM   1692  N   ARG A 277      23.480  35.805  19.926  1.00  0.00           N
ATOM   1693  CA  ARG A 277      24.303  34.836  20.645  1.00  0.00           C
ATOM   1694  CB  ARG A 277      24.551  33.636  19.757  1.00  0.00           C
ATOM   1695  CG  ARG A 277      25.295  32.511  20.473  1.00  0.00           C
ATOM   1696  CD  ARG A 277      25.591  31.385  19.507  1.00  0.00           C
ATOM   1697  NE  ARG A 277      26.629  31.777  18.541  1.00  0.00           N
ATOM   1698  CZ  ARG A 277      27.878  31.337  18.478  1.00  0.00           C
ATOM   1699  NH1 ARG A 277      28.335  30.453  19.380  1.00  0.00           N
ATOM   1700  NH2 ARG A 277      28.682  31.672  17.452  1.00  0.00           N
ATOM   1701  C   ARG A 277      25.588  35.494  21.131  1.00  0.00           C
ATOM   1702  O   ARG A 277      25.810  35.567  22.342  1.00  0.00           O
ATOM   1703  N   ILE A 278      26.296  36.123  20.190  1.00  0.00           N
ATOM   1704  CA  ILE A 278      27.584  36.681  20.547  1.00  0.00           C
ATOM   1705  CB  ILE A 278      28.309  37.028  19.237  1.00  0.00           C
ATOM   1706  CG2 ILE A 278      29.345  38.148  19.361  1.00  0.00           C
ATOM   1707  CG1 ILE A 278      28.716  35.830  18.377  1.00  0.00           C
ATOM   1708  CD  ILE A 278      28.802  36.240  16.898  1.00  0.00           C
ATOM   1709  C   ILE A 278      27.467  37.760  21.621  1.00  0.00           C
ATOM   1710  O   ILE A 278      28.086  37.711  22.680  1.00  0.00           O
ATOM   1711  N   THR A 279      26.578  38.737  21.480  1.00  0.00           N
ATOM   1712  CA  THR A 279      26.142  39.713  22.449  1.00  0.00           C
ATOM   1713  CB  THR A 279      24.955  40.415  21.805  1.00  0.00           C
ATOM   1714  CG2 THR A 279      24.353  41.558  22.607  1.00  0.00           C
ATOM   1715  OG1 THR A 279      25.305  41.026  20.578  1.00  0.00           O
ATOM   1716  C   THR A 279      25.646  39.112  23.770  1.00  0.00           C
ATOM   1717  O   THR A 279      25.868  39.685  24.820  1.00  0.00           O
ATOM   1718  N   ARG A 280      24.927  37.996  23.730  1.00  0.00           N
ATOM   1719  CA  ARG A 280      24.450  37.446  24.981  1.00  0.00           C
ATOM   1720  CB  ARG A 280      23.476  36.309  24.629  1.00  0.00           C
ATOM   1721  CG  ARG A 280      22.849  35.738  25.894  1.00  0.00           C
ATOM   1722  CD  ARG A 280      21.730  34.762  25.605  1.00  0.00           C
ATOM   1723  NE  ARG A 280      20.470  35.491  25.418  1.00  0.00           N
ATOM   1724  CZ  ARG A 280      19.215  35.157  25.083  1.00  0.00           C
ATOM   1725  NH1 ARG A 280      18.880  33.907  24.740  1.00  0.00           N
ATOM   1726  NH2 ARG A 280      18.288  36.122  25.130  1.00  0.00           N
ATOM   1727  C   ARG A 280      25.619  36.894  25.795  1.00  0.00           C
ATOM   1728  O   ARG A 280      25.625  37.041  27.006  1.00  0.00           O
ATOM   1729  N   MET A 281      26.670  36.366  25.162  1.00  0.00           N
ATOM   1730  CA  MET A 281      27.834  35.823  25.845  1.00  0.00           C
ATOM   1731  CB  MET A 281      28.338  34.633  25.039  1.00  0.00           C
ATOM   1732  CG  MET A 281      27.805  33.211  25.178  1.00  0.00           C
ATOM   1733  SD  MET A 281      26.027  33.149  24.858  1.00  0.00           S
ATOM   1734  CE  MET A 281      25.844  31.697  25.954  1.00  0.00           C
ATOM   1735  C   MET A 281      28.876  36.894  26.150  1.00  0.00           C
ATOM   1736  O   MET A 281      29.929  36.573  26.697  1.00  0.00           O
ATOM   1737  N   VAL A 282      28.519  38.160  25.971  1.00  0.00           N
ATOM   1738  CA  VAL A 282      29.265  39.211  26.653  1.00  0.00           C
ATOM   1739  CB  VAL A 282      29.864  40.233  25.707  1.00  0.00           C
ATOM   1740  CG1 VAL A 282      30.960  39.618  24.856  1.00  0.00           C
ATOM   1741  CG2 VAL A 282      28.973  41.126  24.835  1.00  0.00           C
ATOM   1742  C   VAL A 282      28.433  39.938  27.686  1.00  0.00           C
ATOM   1743  O   VAL A 282      29.004  40.466  28.641  1.00  0.00           O
ATOM   1744  N   LEU A 283      27.101  39.950  27.597  1.00  0.00           N
ATOM   1745  CA  LEU A 283      26.256  40.634  28.549  1.00  0.00           C
ATOM   1746  CB  LEU A 283      24.870  40.610  27.917  1.00  0.00           C
ATOM   1747  CG  LEU A 283      23.812  41.208  28.840  1.00  0.00           C
ATOM   1748  CD1 LEU A 283      22.683  41.682  27.918  1.00  0.00           C
ATOM   1749  CD2 LEU A 283      23.272  40.262  29.898  1.00  0.00           C
ATOM   1750  C   LEU A 283      26.446  40.074  29.950  1.00  0.00           C
ATOM   1751  O   LEU A 283      26.254  40.677  31.011  1.00  0.00           O
ATOM   1752  N   VAL A 284      26.850  38.810  29.950  1.00  0.00           N
ATOM   1753  CA  VAL A 284      27.086  38.021  31.143  1.00  0.00           C
ATOM   1754  CB  VAL A 284      27.172  36.541  30.749  1.00  0.00           C
ATOM   1755  CG1 VAL A 284      25.782  35.928  30.758  1.00  0.00           C
ATOM   1756  CG2 VAL A 284      28.027  36.317  29.506  1.00  0.00           C
ATOM   1757  C   VAL A 284      28.284  38.424  31.966  1.00  0.00           C
ATOM   1758  O   VAL A 284      28.240  38.156  33.176  1.00  0.00           O
ATOM   1759  N   VAL A 285      29.303  39.007  31.340  1.00  0.00           N
ATOM   1760  CA  VAL A 285      30.512  39.510  31.973  1.00  0.00           C
ATOM   1761  CB  VAL A 285      31.537  39.981  30.957  1.00  0.00           C
ATOM   1762  CG1 VAL A 285      32.845  40.541  31.525  1.00  0.00           C
ATOM   1763  CG2 VAL A 285      31.879  38.998  29.853  1.00  0.00           C
ATOM   1764  C   VAL A 285      30.106  40.678  32.864  1.00  0.00           C
ATOM   1765  O   VAL A 285      30.603  40.750  33.977  1.00  0.00           O
ATOM   1766  N   VAL A 286      29.042  41.420  32.535  1.00  0.00           N
ATOM   1767  CA  VAL A 286      28.446  42.504  33.308  1.00  0.00           C
ATOM   1768  CB  VAL A 286      27.747  43.450  32.334  1.00  0.00           C
ATOM   1769  CG1 VAL A 286      27.351  44.758  32.995  1.00  0.00           C
ATOM   1770  CG2 VAL A 286      28.661  43.752  31.153  1.00  0.00           C
ATOM   1771  C   VAL A 286      27.438  41.963  34.305  1.00  0.00           C
ATOM   1772  O   VAL A 286      27.464  42.432  35.436  1.00  0.00           O
ATOM   1773  N   ALA A 287      26.688  40.904  33.963  1.00  0.00           N
ATOM   1774  CA  ALA A 287      25.669  40.322  34.830  1.00  0.00           C
ATOM   1775  CB  ALA A 287      24.758  39.419  34.010  1.00  0.00           C
ATOM   1776  C   ALA A 287      26.198  39.716  36.125  1.00  0.00           C
ATOM   1777  O   ALA A 287      25.566  39.765  37.178  1.00  0.00           O
ATOM   1778  N   VAL A 288      27.406  39.152  36.080  1.00  0.00           N
ATOM   1779  CA  VAL A 288      28.030  38.663  37.300  1.00  0.00           C
ATOM   1780  CB  VAL A 288      29.296  37.852  37.037  1.00  0.00           C
ATOM   1781  CG1 VAL A 288      29.055  36.577  36.218  1.00  0.00           C
ATOM   1782  CG2 VAL A 288      30.523  38.561  36.480  1.00  0.00           C
ATOM   1783  C   VAL A 288      28.398  39.748  38.305  1.00  0.00           C
ATOM   1784  O   VAL A 288      28.400  39.403  39.497  1.00  0.00           O
ATOM   1785  N   PHE A 289      28.546  41.000  37.869  1.00  0.00           N
ATOM   1786  CA  PHE A 289      28.532  42.156  38.737  1.00  0.00           C
ATOM   1787  CB  PHE A 289      29.200  43.386  38.154  1.00  0.00           C
ATOM   1788  CG  PHE A 289      30.657  43.150  37.839  1.00  0.00           C
ATOM   1789  CD1 PHE A 289      31.636  43.628  38.743  1.00  0.00           C
ATOM   1790  CE1 PHE A 289      32.998  43.366  38.553  1.00  0.00           C
ATOM   1791  CZ  PHE A 289      33.418  42.749  37.362  1.00  0.00           C
ATOM   1792  CE2 PHE A 289      32.460  42.243  36.479  1.00  0.00           C
ATOM   1793  CD2 PHE A 289      31.093  42.365  36.769  1.00  0.00           C
ATOM   1794  C   PHE A 289      27.139  42.528  39.215  1.00  0.00           C
ATOM   1795  O   PHE A 289      26.782  42.196  40.341  1.00  0.00           O
ATOM   1796  N   ILE A 290      26.232  42.958  38.353  1.00  0.00           N
ATOM   1797  CA  ILE A 290      24.848  43.369  38.561  1.00  0.00           C
ATOM   1798  CB  ILE A 290      24.227  43.758  37.212  1.00  0.00           C
ATOM   1799  CG2 ILE A 290      22.762  44.183  37.386  1.00  0.00           C
ATOM   1800  CG1 ILE A 290      25.022  44.835  36.495  1.00  0.00           C
ATOM   1801  CD  ILE A 290      25.203  46.106  37.311  1.00  0.00           C
ATOM   1802  C   ILE A 290      24.037  42.411  39.428  1.00  0.00           C
ATOM   1803  O   ILE A 290      23.216  42.856  40.212  1.00  0.00           O
ATOM   1804  N   VAL A 291      24.231  41.111  39.239  1.00  0.00           N
ATOM   1805  CA  VAL A 291      23.422  40.113  39.905  1.00  0.00           C
ATOM   1806  CB  VAL A 291      22.603  39.305  38.889  1.00  0.00           C
ATOM   1807  CG1 VAL A 291      21.336  38.704  39.495  1.00  0.00           C
ATOM   1808  CG2 VAL A 291      22.068  40.253  37.843  1.00  0.00           C
ATOM   1809  C   VAL A 291      24.237  39.335  40.934  1.00  0.00           C
ATOM   1810  O   VAL A 291      23.697  39.070  42.011  1.00  0.00           O
ATOM   1811  N   CYS A 292      25.430  38.890  40.567  1.00  0.00           N
ATOM   1812  CA  CYS A 292      26.062  37.867  41.368  1.00  0.00           C
ATOM   1813  CB  CYS A 292      26.721  36.818  40.478  1.00  0.00           C
ATOM   1814  SG  CYS A 292      25.479  36.070  39.393  1.00  0.00           S
ATOM   1815  C   CYS A 292      26.957  38.410  42.468  1.00  0.00           C
ATOM   1816  O   CYS A 292      27.026  37.778  43.533  1.00  0.00           O
ATOM   1817  N   TRP A 293      27.562  39.566  42.292  1.00  0.00           N
ATOM   1818  CA  TRP A 293      28.344  40.170  43.357  1.00  0.00           C
ATOM   1819  CB  TRP A 293      29.674  40.606  42.735  1.00  0.00           C
ATOM   1820  CG  TRP A 293      30.712  39.548  42.573  1.00  0.00           C
ATOM   1821  CD1 TRP A 293      31.117  38.761  43.593  1.00  0.00           C
ATOM   1822  NE1 TRP A 293      32.103  37.889  43.168  1.00  0.00           N
ATOM   1823  CE2 TRP A 293      32.462  38.159  41.872  1.00  0.00           C
ATOM   1824  CZ2 TRP A 293      33.426  37.544  41.065  1.00  0.00           C
ATOM   1825  CH2 TRP A 293      33.428  37.918  39.713  1.00  0.00           C
ATOM   1826  CZ3 TRP A 293      32.625  38.990  39.295  1.00  0.00           C
ATOM   1827  CE3 TRP A 293      31.755  39.663  40.156  1.00  0.00           C
ATOM   1828  CD2 TRP A 293      31.545  39.142  41.439  1.00  0.00           C
ATOM   1829  C   TRP A 293      27.588  41.282  44.062  1.00  0.00           C
ATOM   1830  O   TRP A 293      27.813  41.474  45.243  1.00  0.00           O
ATOM   1831  N   THR A 294      26.732  42.027  43.342  1.00  0.00           N
ATOM   1832  CA  THR A 294      25.993  43.050  44.048  1.00  0.00           C
ATOM   1833  CB  THR A 294      24.761  43.597  43.302  1.00  0.00           C
ATOM   1834  CG2 THR A 294      23.900  44.650  43.992  1.00  0.00           C
ATOM   1835  OG1 THR A 294      25.047  44.153  42.042  1.00  0.00           O
ATOM   1836  C   THR A 294      25.417  42.693  45.405  1.00  0.00           C
ATOM   1837  O   THR A 294      25.596  43.543  46.292  1.00  0.00           O
ATOM   1838  N   PRO A 295      24.845  41.499  45.572  1.00  0.00           N
ATOM   1839  CD  PRO A 295      24.461  40.483  44.605  1.00  0.00           C
ATOM   1840  CG  PRO A 295      23.270  39.707  45.134  1.00  0.00           C
ATOM   1841  CB  PRO A 295      23.590  39.778  46.630  1.00  0.00           C
ATOM   1842  CA  PRO A 295      24.295  41.114  46.849  1.00  0.00           C
ATOM   1843  C   PRO A 295      25.264  41.161  48.013  1.00  0.00           C
ATOM   1844  O   PRO A 295      25.026  41.910  48.962  1.00  0.00           O
ATOM   1845  N   ILE A 296      26.422  40.523  47.846  1.00  0.00           N
ATOM   1846  CA  ILE A 296      27.474  40.505  48.833  1.00  0.00           C
ATOM   1847  CB  ILE A 296      28.510  39.407  48.581  1.00  0.00           C
ATOM   1848  CG2 ILE A 296      29.371  39.634  47.338  1.00  0.00           C
ATOM   1849  CG1 ILE A 296      29.448  39.171  49.764  1.00  0.00           C
ATOM   1850  CD  ILE A 296      28.878  38.634  51.071  1.00  0.00           C
ATOM   1851  C   ILE A 296      27.979  41.917  49.124  1.00  0.00           C
ATOM   1852  O   ILE A 296      28.040  42.299  50.287  1.00  0.00           O
ATOM   1853  N   HIS A 297      28.347  42.711  48.107  1.00  0.00           N
ATOM   1854  CA  HIS A 297      28.709  44.102  48.271  1.00  0.00           C
ATOM   1855  CB  HIS A 297      29.082  44.745  46.945  1.00  0.00           C
ATOM   1856  CG  HIS A 297      30.428  44.400  46.375  1.00  0.00           C
ATOM   1857  ND1 HIS A 297      31.623  44.941  46.818  1.00  0.00           N
ATOM   1858  CE1 HIS A 297      32.555  44.294  46.099  1.00  0.00           C
ATOM   1859  NE2 HIS A 297      32.049  43.300  45.358  1.00  0.00           N
ATOM   1860  CD2 HIS A 297      30.673  43.370  45.497  1.00  0.00           C
ATOM   1861  C   HIS A 297      27.662  44.952  48.974  1.00  0.00           C
ATOM   1862  O   HIS A 297      28.055  45.847  49.720  1.00  0.00           O
ATOM   1863  N   ILE A 298      26.351  44.724  48.816  1.00  0.00           N
ATOM   1864  CA  ILE A 298      25.326  45.315  49.670  1.00  0.00           C
ATOM   1865  CB  ILE A 298      24.001  45.074  48.941  1.00  0.00           C
ATOM   1866  CG2 ILE A 298      22.962  45.304  50.036  1.00  0.00           C
ATOM   1867  CG1 ILE A 298      23.830  45.947  47.721  1.00  0.00           C
ATOM   1868  CD  ILE A 298      22.479  45.775  47.030  1.00  0.00           C
ATOM   1869  C   ILE A 298      25.475  44.762  51.079  1.00  0.00           C
ATOM   1870  O   ILE A 298      25.420  45.454  52.087  1.00  0.00           O
ATOM   1871  N   TYR A 299      25.536  43.433  51.224  1.00  0.00           N
ATOM   1872  CA  TYR A 299      25.473  42.723  52.484  1.00  0.00           C
ATOM   1873  CB  TYR A 299      25.412  41.223  52.274  1.00  0.00           C
ATOM   1874  CG  TYR A 299      24.645  40.400  53.272  1.00  0.00           C
ATOM   1875  CD1 TYR A 299      23.601  39.599  52.797  1.00  0.00           C
ATOM   1876  CE1 TYR A 299      22.695  39.076  53.738  1.00  0.00           C
ATOM   1877  CZ  TYR A 299      22.933  39.241  55.110  1.00  0.00           C
ATOM   1878  OH  TYR A 299      22.026  38.858  56.051  1.00  0.00           O
ATOM   1879  CE2 TYR A 299      24.076  39.919  55.590  1.00  0.00           C
ATOM   1880  CD2 TYR A 299      24.907  40.516  54.645  1.00  0.00           C
ATOM   1881  C   TYR A 299      26.551  43.148  53.482  1.00  0.00           C
ATOM   1882  O   TYR A 299      26.205  43.489  54.607  1.00  0.00           O
ATOM   1883  N   VAL A 300      27.754  43.364  52.945  1.00  0.00           N
ATOM   1884  CA  VAL A 300      28.908  43.903  53.636  1.00  0.00           C
ATOM   1885  CB  VAL A 300      30.117  43.847  52.709  1.00  0.00           C
ATOM   1886  CG1 VAL A 300      31.324  44.511  53.372  1.00  0.00           C
ATOM   1887  CG2 VAL A 300      30.585  42.406  52.482  1.00  0.00           C
ATOM   1888  C   VAL A 300      28.719  45.306  54.205  1.00  0.00           C
ATOM   1889  O   VAL A 300      29.337  45.737  55.173  1.00  0.00           O
ATOM   1890  N   ILE A 301      27.752  46.065  53.701  1.00  0.00           N
ATOM   1891  CA  ILE A 301      27.342  47.341  54.261  1.00  0.00           C
ATOM   1892  CB  ILE A 301      27.097  48.350  53.127  1.00  0.00           C
ATOM   1893  CG2 ILE A 301      26.363  49.612  53.562  1.00  0.00           C
ATOM   1894  CG1 ILE A 301      28.389  48.793  52.463  1.00  0.00           C
ATOM   1895  CD  ILE A 301      29.482  49.329  53.401  1.00  0.00           C
ATOM   1896  C   ILE A 301      26.177  47.190  55.220  1.00  0.00           C
ATOM   1897  O   ILE A 301      26.222  47.680  56.332  1.00  0.00           O
ATOM   1898  N   ILE A 302      25.135  46.450  54.815  1.00  0.00           N
ATOM   1899  CA  ILE A 302      23.933  46.225  55.593  1.00  0.00           C
ATOM   1900  CB  ILE A 302      22.901  45.503  54.717  1.00  0.00           C
ATOM   1901  CG2 ILE A 302      21.604  45.211  55.481  1.00  0.00           C
ATOM   1902  CG1 ILE A 302      22.503  46.320  53.497  1.00  0.00           C
ATOM   1903  CD  ILE A 302      21.938  47.724  53.720  1.00  0.00           C
ATOM   1904  C   ILE A 302      24.282  45.586  56.921  1.00  0.00           C
ATOM   1905  O   ILE A 302      23.576  45.870  57.890  1.00  0.00           O
ATOM   1906  N   LYS A 303      25.259  44.685  56.996  1.00  0.00           N
ATOM   1907  CA  LYS A 303      25.594  44.014  58.243  1.00  0.00           C
ATOM   1908  CB  LYS A 303      26.555  42.870  57.947  1.00  0.00           C
ATOM   1909  CG  LYS A 303      26.815  41.912  59.102  1.00  0.00           C
ATOM   1910  CD  LYS A 303      27.503  40.617  58.644  1.00  0.00           C
ATOM   1911  CE  LYS A 303      27.710  39.675  59.826  1.00  0.00           C
ATOM   1912  NZ  LYS A 303      26.425  39.303  60.460  1.00  0.00           N
ATOM   1913  C   LYS A 303      26.057  44.986  59.313  1.00  0.00           C
ATOM   1914  O   LYS A 303      25.965  44.705  60.510  1.00  0.00           O
ATOM   1915  N   ALA A 304      26.690  46.073  58.859  1.00  0.00           N
ATOM   1916  CA  ALA A 304      27.062  47.217  59.654  1.00  0.00           C
ATOM   1917  CB  ALA A 304      28.321  47.808  59.028  1.00  0.00           C
ATOM   1918  C   ALA A 304      26.010  48.284  59.895  1.00  0.00           C
ATOM   1919  O   ALA A 304      26.090  49.087  60.828  1.00  0.00           O
ATOM   1920  N   LEU A 305      25.007  48.387  59.020  1.00  0.00           N
ATOM   1921  CA  LEU A 305      23.991  49.416  59.183  1.00  0.00           C
ATOM   1922  CB  LEU A 305      23.421  49.548  57.776  1.00  0.00           C
ATOM   1923  CG  LEU A 305      22.364  50.642  57.617  1.00  0.00           C
ATOM   1924  CD1 LEU A 305      22.635  51.307  56.277  1.00  0.00           C
ATOM   1925  CD2 LEU A 305      20.928  50.136  57.554  1.00  0.00           C
ATOM   1926  C   LEU A 305      22.941  49.124  60.248  1.00  0.00           C
ATOM   1927  O   LEU A 305      22.531  50.040  60.959  1.00  0.00           O
ATOM   1928  N   ILE A 306      22.385  47.920  60.296  1.00  0.00           N
ATOM   1929  CA  ILE A 306      21.380  47.500  61.253  1.00  0.00           C
ATOM   1930  CB  ILE A 306      20.777  46.220  60.678  1.00  0.00           C
ATOM   1931  CG2 ILE A 306      20.242  46.434  59.262  1.00  0.00           C
ATOM   1932  CG1 ILE A 306      21.693  45.004  60.830  1.00  0.00           C
ATOM   1933  CD  ILE A 306      21.153  43.818  60.038  1.00  0.00           C
ATOM   1934  C   ILE A 306      21.818  47.359  62.704  1.00  0.00           C
ATOM   1935  O   ILE A 306      22.977  47.336  63.086  1.00  0.00           O
ATOM   1936  N   THR A 307      20.855  47.333  63.632  1.00  0.00           N
ATOM   1937  CA  THR A 307      21.141  47.111  65.036  1.00  0.00           C
ATOM   1938  CB  THR A 307      20.637  48.211  65.963  1.00  0.00           C
ATOM   1939  CG2 THR A 307      21.738  49.246  66.130  1.00  0.00           C
ATOM   1940  OG1 THR A 307      19.489  48.927  65.540  1.00  0.00           O
ATOM   1941  C   THR A 307      20.457  45.850  65.569  1.00  0.00           C
ATOM   1942  O   THR A 307      20.907  45.387  66.611  1.00  0.00           O
ATOM   1943  N   ILE A 308      19.557  45.139  64.879  1.00  0.00           N
ATOM   1944  CA  ILE A 308      18.845  43.935  65.270  1.00  0.00           C
ATOM   1945  CB  ILE A 308      17.779  43.461  64.293  1.00  0.00           C
ATOM   1946  CG2 ILE A 308      16.536  44.343  64.386  1.00  0.00           C
ATOM   1947  CG1 ILE A 308      18.146  43.170  62.838  1.00  0.00           C
ATOM   1948  CD  ILE A 308      17.189  42.393  61.936  1.00  0.00           C
ATOM   1949  C   ILE A 308      19.902  42.840  65.439  1.00  0.00           C
ATOM   1950  O   ILE A 308      20.764  42.689  64.587  1.00  0.00           O
ATOM   1951  N   PRO A 309      19.825  42.028  66.488  1.00  0.00           N
ATOM   1952  CD  PRO A 309      19.142  42.375  67.729  1.00  0.00           C
ATOM   1953  CG  PRO A 309      19.663  41.366  68.745  1.00  0.00           C
ATOM   1954  CB  PRO A 309      20.128  40.172  67.937  1.00  0.00           C
ATOM   1955  CA  PRO A 309      20.619  40.824  66.656  1.00  0.00           C
ATOM   1956  C   PRO A 309      20.490  39.886  65.461  1.00  0.00           C
ATOM   1957  O   PRO A 309      19.449  39.826  64.804  1.00  0.00           O
ATOM   1958  N   GLU A 310      21.530  39.069  65.308  1.00  0.00           N
ATOM   1959  CA  GLU A 310      21.657  38.150  64.194  1.00  0.00           C
ATOM   1960  CB  GLU A 310      23.061  37.551  64.098  1.00  0.00           C
ATOM   1961  CG  GLU A 310      24.141  38.480  63.543  1.00  0.00           C
ATOM   1962  CD  GLU A 310      25.490  37.766  63.515  1.00  0.00           C
ATOM   1963  OE1 GLU A 310      26.033  37.491  64.610  1.00  0.00           O
ATOM   1964  OE2 GLU A 310      25.977  37.546  62.395  1.00  0.00           O
ATOM   1965  C   GLU A 310      20.649  37.024  64.362  1.00  0.00           C
ATOM   1966  O   GLU A 310      20.196  36.665  65.443  1.00  0.00           O
ATOM   1967  N   THR A 311      20.241  36.417  63.244  1.00  0.00           N
ATOM   1968  CA  THR A 311      19.313  35.296  63.184  1.00  0.00           C
ATOM   1969  CB  THR A 311      17.900  35.732  62.861  1.00  0.00           C
ATOM   1970  CG2 THR A 311      17.299  36.815  63.753  1.00  0.00           C
ATOM   1971  OG1 THR A 311      17.912  36.227  61.529  1.00  0.00           O
ATOM   1972  C   THR A 311      19.766  34.241  62.185  1.00  0.00           C
ATOM   1973  O   THR A 311      20.729  34.288  61.427  1.00  0.00           O
ATOM   1974  N   THR A 312      18.951  33.188  62.171  1.00  0.00           N
ATOM   1975  CA  THR A 312      19.192  32.118  61.213  1.00  0.00           C
ATOM   1976  CB  THR A 312      18.262  30.939  61.514  1.00  0.00           C
ATOM   1977  CG2 THR A 312      18.797  29.731  60.749  1.00  0.00           C
ATOM   1978  OG1 THR A 312      18.075  30.751  62.887  1.00  0.00           O
ATOM   1979  C   THR A 312      19.015  32.650  59.802  1.00  0.00           C
ATOM   1980  O   THR A 312      19.829  32.504  58.898  1.00  0.00           O
ATOM   1981  N   PHE A 313      18.016  33.518  59.606  1.00  0.00           N
ATOM   1982  CA  PHE A 313      17.719  34.101  58.321  1.00  0.00           C
ATOM   1983  CB  PHE A 313      16.363  34.794  58.329  1.00  0.00           C
ATOM   1984  CG  PHE A 313      16.181  35.768  57.189  1.00  0.00           C
ATOM   1985  CD1 PHE A 313      15.837  35.365  55.883  1.00  0.00           C
ATOM   1986  CE1 PHE A 313      16.008  36.264  54.828  1.00  0.00           C
ATOM   1987  CZ  PHE A 313      16.404  37.598  55.003  1.00  0.00           C
ATOM   1988  CE2 PHE A 313      16.772  37.962  56.300  1.00  0.00           C
ATOM   1989  CD2 PHE A 313      16.619  37.074  57.366  1.00  0.00           C
ATOM   1990  C   PHE A 313      18.833  35.043  57.898  1.00  0.00           C
ATOM   1991  O   PHE A 313      19.273  35.080  56.747  1.00  0.00           O
ATOM   1992  N   GLN A 314      19.420  35.763  58.854  1.00  0.00           N
ATOM   1993  CA  GLN A 314      20.605  36.571  58.625  1.00  0.00           C
ATOM   1994  CB  GLN A 314      20.898  37.451  59.838  1.00  0.00           C
ATOM   1995  CG  GLN A 314      19.849  38.547  59.949  1.00  0.00           C
ATOM   1996  CD  GLN A 314      20.068  39.502  61.118  1.00  0.00           C
ATOM   1997  OE1 GLN A 314      21.099  40.140  61.253  1.00  0.00           O
ATOM   1998  NE2 GLN A 314      19.115  39.607  62.057  1.00  0.00           N
ATOM   1999  C   GLN A 314      21.826  35.756  58.240  1.00  0.00           C
ATOM   2000  O   GLN A 314      22.559  36.156  57.341  1.00  0.00           O
ATOM   2001  N   THR A 315      22.078  34.584  58.814  1.00  0.00           N
ATOM   2002  CA  THR A 315      23.243  33.736  58.617  1.00  0.00           C
ATOM   2003  CB  THR A 315      23.374  32.759  59.786  1.00  0.00           C
ATOM   2004  CG2 THR A 315      24.618  31.897  59.642  1.00  0.00           C
ATOM   2005  OG1 THR A 315      23.427  33.281  61.109  1.00  0.00           O
ATOM   2006  C   THR A 315      23.211  33.095  57.235  1.00  0.00           C
ATOM   2007  O   THR A 315      24.114  33.308  56.434  1.00  0.00           O
ATOM   2008  N   VAL A 316      22.124  32.392  56.898  1.00  0.00           N
ATOM   2009  CA  VAL A 316      21.854  31.784  55.616  1.00  0.00           C
ATOM   2010  CB  VAL A 316      20.524  31.035  55.608  1.00  0.00           C
ATOM   2011  CG1 VAL A 316      20.149  30.389  54.281  1.00  0.00           C
ATOM   2012  CG2 VAL A 316      20.353  29.975  56.694  1.00  0.00           C
ATOM   2013  C   VAL A 316      21.802  32.767  54.461  1.00  0.00           C
ATOM   2014  O   VAL A 316      22.316  32.439  53.383  1.00  0.00           O
ATOM   2015  N   SER A 317      21.360  34.009  54.669  1.00  0.00           N
ATOM   2016  CA  SER A 317      21.267  34.970  53.592  1.00  0.00           C
ATOM   2017  CB  SER A 317      20.316  36.115  53.908  1.00  0.00           C
ATOM   2018  OG  SER A 317      20.514  36.767  55.147  1.00  0.00           O
ATOM   2019  C   SER A 317      22.653  35.470  53.202  1.00  0.00           C
ATOM   2020  O   SER A 317      22.943  35.656  52.014  1.00  0.00           O
ATOM   2021  N   TRP A 318      23.443  35.684  54.258  1.00  0.00           N
ATOM   2022  CA  TRP A 318      24.821  36.096  54.199  1.00  0.00           C
ATOM   2023  CB  TRP A 318      25.253  36.466  55.609  1.00  0.00           C
ATOM   2024  CG  TRP A 318      26.666  36.931  55.791  1.00  0.00           C
ATOM   2025  CD1 TRP A 318      27.523  37.622  55.007  1.00  0.00           C
ATOM   2026  NE1 TRP A 318      28.737  37.804  55.621  1.00  0.00           N
ATOM   2027  CE2 TRP A 318      28.740  37.169  56.843  1.00  0.00           C
ATOM   2028  CZ2 TRP A 318      29.721  37.136  57.848  1.00  0.00           C
ATOM   2029  CH2 TRP A 318      29.460  36.330  58.969  1.00  0.00           C
ATOM   2030  CZ3 TRP A 318      28.205  35.717  59.084  1.00  0.00           C
ATOM   2031  CE3 TRP A 318      27.193  35.869  58.128  1.00  0.00           C
ATOM   2032  CD2 TRP A 318      27.489  36.526  56.929  1.00  0.00           C
ATOM   2033  C   TRP A 318      25.692  35.023  53.539  1.00  0.00           C
ATOM   2034  O   TRP A 318      26.368  35.299  52.547  1.00  0.00           O
ATOM   2035  N   HIS A 319      25.629  33.798  54.048  1.00  0.00           N
ATOM   2036  CA  HIS A 319      26.369  32.736  53.392  1.00  0.00           C
ATOM   2037  CB  HIS A 319      26.146  31.531  54.296  1.00  0.00           C
ATOM   2038  CG  HIS A 319      26.661  31.596  55.710  1.00  0.00           C
ATOM   2039  ND1 HIS A 319      26.666  30.558  56.643  1.00  0.00           N
ATOM   2040  CE1 HIS A 319      27.440  30.871  57.688  1.00  0.00           C
ATOM   2041  NE2 HIS A 319      27.949  32.111  57.508  1.00  0.00           N
ATOM   2042  CD2 HIS A 319      27.512  32.524  56.266  1.00  0.00           C
ATOM   2043  C   HIS A 319      25.935  32.386  51.982  1.00  0.00           C
ATOM   2044  O   HIS A 319      26.791  32.034  51.150  1.00  0.00           O
ATOM   2045  N   PHE A 320      24.659  32.592  51.675  1.00  0.00           N
ATOM   2046  CA  PHE A 320      24.161  32.538  50.312  1.00  0.00           C
ATOM   2047  CB  PHE A 320      22.637  32.578  50.434  1.00  0.00           C
ATOM   2048  CG  PHE A 320      22.049  32.547  49.037  1.00  0.00           C
ATOM   2049  CD1 PHE A 320      22.238  31.384  48.276  1.00  0.00           C
ATOM   2050  CE1 PHE A 320      21.638  31.294  47.019  1.00  0.00           C
ATOM   2051  CZ  PHE A 320      20.987  32.417  46.497  1.00  0.00           C
ATOM   2052  CE2 PHE A 320      20.967  33.642  47.165  1.00  0.00           C
ATOM   2053  CD2 PHE A 320      21.409  33.661  48.496  1.00  0.00           C
ATOM   2054  C   PHE A 320      24.809  33.635  49.488  1.00  0.00           C
ATOM   2055  O   PHE A 320      25.256  33.271  48.397  1.00  0.00           O
ATOM   2056  N   CYS A 321      25.060  34.879  49.917  1.00  0.00           N
ATOM   2057  CA  CYS A 321      25.638  35.869  49.050  1.00  0.00           C
ATOM   2058  CB  CYS A 321      25.458  37.233  49.700  1.00  0.00           C
ATOM   2059  SG  CYS A 321      23.697  37.636  49.822  1.00  0.00           S
ATOM   2060  C   CYS A 321      27.137  35.648  48.877  1.00  0.00           C
ATOM   2061  O   CYS A 321      27.669  36.012  47.829  1.00  0.00           O
ATOM   2062  N   ILE A 322      27.804  35.010  49.839  1.00  0.00           N
ATOM   2063  CA  ILE A 322      29.219  34.721  49.642  1.00  0.00           C
ATOM   2064  CB  ILE A 322      29.800  34.219  50.960  1.00  0.00           C
ATOM   2065  CG2 ILE A 322      31.178  33.558  50.862  1.00  0.00           C
ATOM   2066  CG1 ILE A 322      29.904  35.295  52.034  1.00  0.00           C
ATOM   2067  CD  ILE A 322      30.146  34.718  53.417  1.00  0.00           C
ATOM   2068  C   ILE A 322      29.297  33.599  48.616  1.00  0.00           C
ATOM   2069  O   ILE A 322      30.128  33.756  47.722  1.00  0.00           O
ATOM   2070  N   ALA A 323      28.516  32.530  48.754  1.00  0.00           N
ATOM   2071  CA  ALA A 323      28.469  31.458  47.762  1.00  0.00           C
ATOM   2072  CB  ALA A 323      27.415  30.471  48.268  1.00  0.00           C
ATOM   2073  C   ALA A 323      28.003  31.928  46.390  1.00  0.00           C
ATOM   2074  O   ALA A 323      28.617  31.557  45.386  1.00  0.00           O
ATOM   2075  N   LEU A 324      27.008  32.808  46.314  1.00  0.00           N
ATOM   2076  CA  LEU A 324      26.553  33.450  45.101  1.00  0.00           C
ATOM   2077  CB  LEU A 324      25.251  34.148  45.453  1.00  0.00           C
ATOM   2078  CG  LEU A 324      24.635  35.010  44.353  1.00  0.00           C
ATOM   2079  CD1 LEU A 324      24.335  34.269  43.059  1.00  0.00           C
ATOM   2080  CD2 LEU A 324      23.359  35.661  44.885  1.00  0.00           C
ATOM   2081  C   LEU A 324      27.628  34.267  44.397  1.00  0.00           C
ATOM   2082  O   LEU A 324      27.788  34.183  43.193  1.00  0.00           O
ATOM   2083  N   GLY A 325      28.561  34.721  45.248  1.00  0.00           N
ATOM   2084  CA  GLY A 325      29.706  35.495  44.837  1.00  0.00           C
ATOM   2085  C   GLY A 325      30.660  34.648  43.980  1.00  0.00           C
ATOM   2086  O   GLY A 325      31.227  35.247  43.084  1.00  0.00           O
ATOM   2087  N   TYR A 326      30.707  33.308  44.015  1.00  0.00           N
ATOM   2088  CA  TYR A 326      31.593  32.527  43.195  1.00  0.00           C
ATOM   2089  CB  TYR A 326      32.274  31.408  43.968  1.00  0.00           C
ATOM   2090  CG  TYR A 326      33.003  31.958  45.170  1.00  0.00           C
ATOM   2091  CD1 TYR A 326      34.384  32.190  45.101  1.00  0.00           C
ATOM   2092  CE1 TYR A 326      35.084  32.638  46.223  1.00  0.00           C
ATOM   2093  CZ  TYR A 326      34.362  33.032  47.371  1.00  0.00           C
ATOM   2094  OH  TYR A 326      34.940  33.491  48.507  1.00  0.00           O
ATOM   2095  CE2 TYR A 326      32.967  32.870  47.419  1.00  0.00           C
ATOM   2096  CD2 TYR A 326      32.305  32.294  46.320  1.00  0.00           C
ATOM   2097  C   TYR A 326      30.875  32.157  41.902  1.00  0.00           C
ATOM   2098  O   TYR A 326      31.305  31.232  41.202  1.00  0.00           O
ATOM   2099  N   THR A 327      29.781  32.806  41.492  1.00  0.00           N
ATOM   2100  CA  THR A 327      29.138  32.642  40.213  1.00  0.00           C
ATOM   2101  CB  THR A 327      28.030  33.663  39.951  1.00  0.00           C
ATOM   2102  CG2 THR A 327      27.670  33.719  38.474  1.00  0.00           C
ATOM   2103  OG1 THR A 327      26.866  33.461  40.731  1.00  0.00           O
ATOM   2104  C   THR A 327      30.132  32.639  39.066  1.00  0.00           C
ATOM   2105  O   THR A 327      30.165  31.755  38.208  1.00  0.00           O
ATOM   2106  N   ASN A 328      30.993  33.665  38.992  1.00  0.00           N
ATOM   2107  CA  ASN A 328      31.988  33.733  37.945  1.00  0.00           C
ATOM   2108  CB  ASN A 328      32.655  35.106  38.052  1.00  0.00           C
ATOM   2109  CG  ASN A 328      33.559  35.407  36.861  1.00  0.00           C
ATOM   2110  OD1 ASN A 328      33.093  35.708  35.768  1.00  0.00           O
ATOM   2111  ND2 ASN A 328      34.830  35.029  36.898  1.00  0.00           N
ATOM   2112  C   ASN A 328      32.971  32.581  37.841  1.00  0.00           C
ATOM   2113  O   ASN A 328      33.325  32.090  36.776  1.00  0.00           O
ATOM   2114  N   SER A 329      33.386  32.096  39.021  1.00  0.00           N
ATOM   2115  CA  SER A 329      34.313  30.992  39.194  1.00  0.00           C
ATOM   2116  CB  SER A 329      34.749  31.001  40.645  1.00  0.00           C
ATOM   2117  OG  SER A 329      34.911  32.309  41.170  1.00  0.00           O
ATOM   2118  C   SER A 329      33.749  29.645  38.751  1.00  0.00           C
ATOM   2119  O   SER A 329      34.513  28.776  38.346  1.00  0.00           O
ATOM   2120  N   CYS A 330      32.420  29.547  38.782  1.00  0.00           N
ATOM   2121  CA  CYS A 330      31.693  28.607  37.951  1.00  0.00           C
ATOM   2122  CB  CYS A 330      30.403  28.135  38.625  1.00  0.00           C
ATOM   2123  SG  CYS A 330      30.917  27.217  40.101  1.00  0.00           S
ATOM   2124  C   CYS A 330      31.529  28.868  36.462  1.00  0.00           C
ATOM   2125  O   CYS A 330      31.732  27.907  35.732  1.00  0.00           O
ATOM   2126  N   LEU A 331      31.208  30.086  36.015  1.00  0.00           N
ATOM   2127  CA  LEU A 331      30.806  30.481  34.685  1.00  0.00           C
ATOM   2128  CB  LEU A 331      30.048  31.790  34.909  1.00  0.00           C
ATOM   2129  CG  LEU A 331      29.290  32.310  33.694  1.00  0.00           C
ATOM   2130  CD1 LEU A 331      28.092  31.379  33.522  1.00  0.00           C
ATOM   2131  CD2 LEU A 331      28.798  33.710  34.100  1.00  0.00           C
ATOM   2132  C   LEU A 331      31.995  30.584  33.737  1.00  0.00           C
ATOM   2133  O   LEU A 331      31.781  30.231  32.577  1.00  0.00           O
ATOM   2134  N   ASN A 332      33.154  31.042  34.218  1.00  0.00           N
ATOM   2135  CA  ASN A 332      34.299  31.152  33.338  1.00  0.00           C
ATOM   2136  CB  ASN A 332      35.468  31.703  34.139  1.00  0.00           C
ATOM   2137  CG  ASN A 332      36.795  31.706  33.407  1.00  0.00           C
ATOM   2138  OD1 ASN A 332      36.929  32.403  32.401  1.00  0.00           O
ATOM   2139  ND2 ASN A 332      37.810  30.981  33.894  1.00  0.00           N
ATOM   2140  C   ASN A 332      34.539  29.922  32.460  1.00  0.00           C
ATOM   2141  O   ASN A 332      34.546  30.016  31.248  1.00  0.00           O
ATOM   2142  N   PRO A 333      34.640  28.739  33.067  1.00  0.00           N
ATOM   2143  CD  PRO A 333      34.923  28.416  34.451  1.00  0.00           C
ATOM   2144  CG  PRO A 333      34.744  26.909  34.656  1.00  0.00           C
ATOM   2145  CB  PRO A 333      34.938  26.345  33.254  1.00  0.00           C
ATOM   2146  CA  PRO A 333      34.844  27.527  32.287  1.00  0.00           C
ATOM   2147  C   PRO A 333      33.579  27.339  31.461  1.00  0.00           C
ATOM   2148  O   PRO A 333      33.683  27.351  30.234  1.00  0.00           O
ATOM   2149  N   VAL A 334      32.419  27.177  32.090  1.00  0.00           N
ATOM   2150  CA  VAL A 334      31.336  26.483  31.412  1.00  0.00           C
ATOM   2151  CB  VAL A 334      30.259  25.957  32.356  1.00  0.00           C
ATOM   2152  CG1 VAL A 334      30.889  24.895  33.257  1.00  0.00           C
ATOM   2153  CG2 VAL A 334      29.570  27.083  33.115  1.00  0.00           C
ATOM   2154  C   VAL A 334      30.791  27.339  30.286  1.00  0.00           C
ATOM   2155  O   VAL A 334      30.452  26.668  29.321  1.00  0.00           O
ATOM   2156  N   LEU A 335      30.870  28.669  30.377  1.00  0.00           N
ATOM   2157  CA  LEU A 335      30.298  29.545  29.369  1.00  0.00           C
ATOM   2158  CB  LEU A 335      29.287  30.427  30.093  1.00  0.00           C
ATOM   2159  CG  LEU A 335      28.084  30.685  29.198  1.00  0.00           C
ATOM   2160  CD1 LEU A 335      27.353  29.386  28.818  1.00  0.00           C
ATOM   2161  CD2 LEU A 335      27.082  31.617  29.873  1.00  0.00           C
ATOM   2162  C   LEU A 335      31.305  30.377  28.581  1.00  0.00           C
ATOM   2163  O   LEU A 335      30.837  30.929  27.589  1.00  0.00           O
ATOM   2164  N   TYR A 336      32.521  30.599  29.095  1.00  0.00           N
ATOM   2165  CA  TYR A 336      33.463  31.446  28.385  1.00  0.00           C
ATOM   2166  CB  TYR A 336      34.162  32.505  29.215  1.00  0.00           C
ATOM   2167  CG  TYR A 336      33.403  33.346  30.211  1.00  0.00           C
ATOM   2168  CD1 TYR A 336      34.216  34.012  31.147  1.00  0.00           C
ATOM   2169  CE1 TYR A 336      33.642  34.807  32.141  1.00  0.00           C
ATOM   2170  CZ  TYR A 336      32.250  34.967  32.249  1.00  0.00           C
ATOM   2171  OH  TYR A 336      31.690  35.693  33.264  1.00  0.00           O
ATOM   2172  CE2 TYR A 336      31.455  34.362  31.254  1.00  0.00           C
ATOM   2173  CD2 TYR A 336      32.021  33.526  30.289  1.00  0.00           C
ATOM   2174  C   TYR A 336      34.483  30.535  27.721  1.00  0.00           C
ATOM   2175  O   TYR A 336      34.810  30.754  26.554  1.00  0.00           O
ATOM   2176  N   ALA A 337      34.961  29.501  28.405  1.00  0.00           N
ATOM   2177  CA  ALA A 337      36.092  28.779  27.846  1.00  0.00           C
ATOM   2178  CB  ALA A 337      37.063  28.304  28.921  1.00  0.00           C
ATOM   2179  C   ALA A 337      35.562  27.673  26.934  1.00  0.00           C
ATOM   2180  O   ALA A 337      35.798  27.654  25.723  1.00  0.00           O
ATOM   2181  N   PHE A 338      34.683  26.859  27.516  1.00  0.00           N
ATOM   2182  CA  PHE A 338      34.114  25.631  26.993  1.00  0.00           C
ATOM   2183  CB  PHE A 338      33.364  24.920  28.112  1.00  0.00           C
ATOM   2184  CG  PHE A 338      34.161  24.534  29.329  1.00  0.00           C
ATOM   2185  CD1 PHE A 338      33.510  23.880  30.383  1.00  0.00           C
ATOM   2186  CE1 PHE A 338      34.158  23.391  31.523  1.00  0.00           C
ATOM   2187  CZ  PHE A 338      35.551  23.514  31.605  1.00  0.00           C
ATOM   2188  CE2 PHE A 338      36.208  24.209  30.572  1.00  0.00           C
ATOM   2189  CD2 PHE A 338      35.551  24.686  29.431  1.00  0.00           C
ATOM   2190  C   PHE A 338      33.169  25.807  25.819  1.00  0.00           C
ATOM   2191  O   PHE A 338      32.788  24.863  25.124  1.00  0.00           O
ATOM   2192  N   LEU A 339      32.760  27.039  25.529  1.00  0.00           N
ATOM   2193  CA  LEU A 339      31.692  27.377  24.620  1.00  0.00           C
ATOM   2194  CB  LEU A 339      30.926  28.557  25.224  1.00  0.00           C
ATOM   2195  CG  LEU A 339      29.693  28.893  24.398  1.00  0.00           C
ATOM   2196  CD1 LEU A 339      28.461  28.988  25.304  1.00  0.00           C
ATOM   2197  CD2 LEU A 339      29.881  30.207  23.634  1.00  0.00           C
ATOM   2198  C   LEU A 339      32.196  27.657  23.200  1.00  0.00           C
ATOM   2199  O   LEU A 339      31.432  27.707  22.235  1.00  0.00           O
ATOM   2200  N   ASP A 340      33.477  27.941  23.027  1.00  0.00           N
ATOM   2201  CA  ASP A 340      33.916  28.117  21.654  1.00  0.00           C
ATOM   2202  CB  ASP A 340      34.178  29.599  21.453  1.00  0.00           C
ATOM   2203  CG  ASP A 340      34.793  29.968  20.099  1.00  0.00           C
ATOM   2204  OD1 ASP A 340      35.649  30.873  20.095  1.00  0.00           O
ATOM   2205  OD2 ASP A 340      34.325  29.447  19.058  1.00  0.00           O
ATOM   2206  C   ASP A 340      35.209  27.338  21.423  1.00  0.00           C
ATOM   2207  O   ASP A 340      35.743  26.740  22.349  1.00  0.00           O
ATOM   2208  N   GLU A 341      35.715  27.339  20.184  1.00  0.00           N
ATOM   2209  CA  GLU A 341      37.042  26.823  19.864  1.00  0.00           C
ATOM   2210  CB  GLU A 341      37.128  26.702  18.346  1.00  0.00           C
ATOM   2211  CG  GLU A 341      35.976  26.002  17.656  1.00  0.00           C
ATOM   2212  CD  GLU A 341      35.853  24.551  18.083  1.00  0.00           C
ATOM   2213  OE1 GLU A 341      36.667  23.736  17.600  1.00  0.00           O
ATOM   2214  OE2 GLU A 341      34.915  24.165  18.813  1.00  0.00           O
ATOM   2215  C   GLU A 341      38.247  27.586  20.386  1.00  0.00           C
ATOM   2216  O   GLU A 341      39.400  27.268  20.048  1.00  0.00           O
ATOM   2217  N   ASN A 342      37.927  28.579  21.211  1.00  0.00           N
ATOM   2218  CA  ASN A 342      38.856  29.602  21.641  1.00  0.00           C
ATOM   2219  CB  ASN A 342      38.199  30.592  22.591  1.00  0.00           C
ATOM   2220  CG  ASN A 342      39.110  31.734  23.010  1.00  0.00           C
ATOM   2221  OD1 ASN A 342      39.858  31.753  23.994  1.00  0.00           O
ATOM   2222  ND2 ASN A 342      39.067  32.799  22.215  1.00  0.00           N
ATOM   2223  C   ASN A 342      40.008  29.019  22.444  1.00  0.00           C
ATOM   2224  O   ASN A 342      41.182  29.214  22.116  1.00  0.00           O
ATOM   2225  N   PHE A 343      39.729  28.232  23.484  1.00  0.00           N
ATOM   2226  CA  PHE A 343      40.806  27.804  24.354  1.00  0.00           C
ATOM   2227  CB  PHE A 343      40.272  27.652  25.772  1.00  0.00           C
ATOM   2228  CG  PHE A 343      39.413  26.447  26.096  1.00  0.00           C
ATOM   2229  CD1 PHE A 343      39.811  25.790  27.266  1.00  0.00           C
ATOM   2230  CE1 PHE A 343      39.100  24.678  27.717  1.00  0.00           C
ATOM   2231  CZ  PHE A 343      38.081  24.137  26.922  1.00  0.00           C
ATOM   2232  CE2 PHE A 343      37.677  24.854  25.791  1.00  0.00           C
ATOM   2233  CD2 PHE A 343      38.392  25.947  25.271  1.00  0.00           C
ATOM   2234  C   PHE A 343      41.443  26.475  23.954  1.00  0.00           C
ATOM   2235  O   PHE A 343      42.175  25.871  24.748  1.00  0.00           O
ATOM   2236  N   LYS A 344      41.230  26.012  22.724  1.00  0.00           N
ATOM   2237  CA  LYS A 344      41.579  24.672  22.301  1.00  0.00           C
ATOM   2238  CB  LYS A 344      40.436  23.666  22.362  1.00  0.00           C
ATOM   2239  CG  LYS A 344      39.107  24.187  21.802  1.00  0.00           C
ATOM   2240  CD  LYS A 344      38.039  23.096  21.907  1.00  0.00           C
ATOM   2241  CE  LYS A 344      36.649  23.473  21.394  1.00  0.00           C
ATOM   2242  NZ  LYS A 344      35.608  22.433  21.239  1.00  0.00           N
ATOM   2243  C   LYS A 344      42.308  24.558  20.973  1.00  0.00           C
ATOM   2244  O   LYS A 344      41.721  24.951  19.975  1.00  0.00           O
ATOM   2245  N   ARG A 345      43.414  23.806  20.833  1.00  0.00           N
ATOM   2246  CA  ARG A 345      44.087  23.258  19.683  1.00  0.00           C
ATOM   2247  CB  ARG A 345      43.263  22.082  19.168  1.00  0.00           C
ATOM   2248  CG  ARG A 345      43.144  20.855  20.055  1.00  0.00           C
ATOM   2249  CD  ARG A 345      42.405  19.664  19.454  1.00  0.00           C
ATOM   2250  NE  ARG A 345      40.986  19.970  19.260  1.00  0.00           N
ATOM   2251  CZ  ARG A 345      40.036  19.905  20.199  1.00  0.00           C
ATOM   2252  NH1 ARG A 345      40.350  19.634  21.475  1.00  0.00           N
ATOM   2253  NH2 ARG A 345      38.770  20.242  19.892  1.00  0.00           N
ATOM   2254  C   ARG A 345      44.446  24.232  18.566  1.00  0.00           C
ATOM   2255  OC1 ARG A 345      43.567  24.645  17.795  1.00  0.00           O
ATOM   2256  OC2 ARG A 345      45.659  24.500  18.379  1.00  0.00           O
TER    2257      ARG A 345
HETATM 2258  O   DMT B   1      32.719  37.140  50.894  1.00  0.00           O
HETATM 2259  C   DMT B   1      33.783  37.741  51.030  1.00  0.00           C
HETATM 2260  CA  DMT B   1      34.950  37.441  50.102  1.00  0.00           C
HETATM 2261  N1  DMT B   1      34.865  36.098  49.510  1.00  0.00           N
HETATM 2262  CB  DMT B   1      35.026  38.544  49.052  1.00  0.00           C
HETATM 2263  CG  DMT B   1      34.950  39.984  49.497  1.00  0.00           C
HETATM 2264  CD1 DMT B   1      36.021  40.588  50.164  1.00  0.00           C
HETATM 2265  C1  DMT B   1      37.389  39.997  50.396  1.00  0.00           C
HETATM 2266  CE1 DMT B   1      35.891  41.884  50.696  1.00  0.00           C
HETATM 2267  CZ  DMT B   1      34.698  42.619  50.582  1.00  0.00           C
HETATM 2268  OH  DMT B   1      34.644  43.890  51.058  1.00  0.00           O
HETATM 2269  CE2 DMT B   1      33.649  42.017  49.886  1.00  0.00           C
HETATM 2270  CD2 DMT B   1      33.817  40.783  49.275  1.00  0.00           C
HETATM 2271  C2  DMT B   1      32.684  40.174  48.465  1.00  0.00           C
ATOM   2272  N   GLY B   2      33.803  38.649  52.011  1.00  0.00           N
ATOM   2273  CA  GLY B   2      32.698  39.124  52.822  1.00  0.00           C
ATOM   2274  C   GLY B   2      32.349  38.071  53.859  1.00  0.00           C
ATOM   2275  O   GLY B   2      31.387  38.275  54.607  1.00  0.00           O
ATOM   2276  N   GLY B   3      33.038  36.939  53.992  1.00  0.00           N
ATOM   2277  CA  GLY B   3      32.769  36.002  55.062  1.00  0.00           C
ATOM   2278  C   GLY B   3      33.520  36.344  56.337  1.00  0.00           C
ATOM   2279  O   GLY B   3      32.904  36.445  57.400  1.00  0.00           O
ATOM   2280  N   PHE B   4      34.827  36.601  56.324  1.00  0.00           N
ATOM   2281  CA  PHE B   4      35.510  37.118  57.485  1.00  0.00           C
ATOM   2282  CB  PHE B   4      37.018  37.037  57.332  1.00  0.00           C
ATOM   2283  CG  PHE B   4      37.412  35.650  56.861  1.00  0.00           C
ATOM   2284  CD1 PHE B   4      37.834  35.343  55.559  1.00  0.00           C
ATOM   2285  CE1 PHE B   4      38.149  34.051  55.125  1.00  0.00           C
ATOM   2286  CZ  PHE B   4      38.071  33.037  56.084  1.00  0.00           C
ATOM   2287  CE2 PHE B   4      37.611  33.321  57.385  1.00  0.00           C
ATOM   2288  CD2 PHE B   4      37.297  34.613  57.789  1.00  0.00           C
ATOM   2289  C   PHE B   4      35.061  38.550  57.772  1.00  0.00           C
ATOM   2290  O   PHE B   4      35.108  39.482  56.962  1.00  0.00           O
HETATM 2291  O   DMT B   5      33.836  41.955  60.715  1.00  0.00           O
HETATM 2292  C   DMT B   5      34.074  40.768  60.507  1.00  0.00           C
HETATM 2293  CA  DMT B   5      33.874  40.044  59.188  1.00  0.00           C
HETATM 2294  N   DMT B   5      34.616  38.814  58.993  1.00  0.00           N
HETATM 2295  CB  DMT B   5      32.392  39.734  58.953  1.00  0.00           C
HETATM 2296  CG  DMT B   5      31.499  40.952  58.961  1.00  0.00           C
HETATM 2297  CD1 DMT B   5      30.797  41.347  60.100  1.00  0.00           C
HETATM 2298  C2  DMT B   5      30.750  40.538  61.371  1.00  0.00           C
HETATM 2299  CE1 DMT B   5      30.112  42.581  60.138  1.00  0.00           C
HETATM 2300  CZ  DMT B   5      30.106  43.457  59.055  1.00  0.00           C
HETATM 2301  OH  DMT B   5      29.492  44.666  59.116  1.00  0.00           O
HETATM 2302  CE2 DMT B   5      30.808  43.062  57.906  1.00  0.00           C
HETATM 2303  CD2 DMT B   5      31.348  41.767  57.832  1.00  0.00           C
HETATM 2304  C1  DMT B   5      31.970  41.335  56.529  1.00  0.00           C
ATOM   2305  N   GLY B   6      34.646  40.043  61.485  1.00  0.00           N
ATOM   2306  CA  GLY B   6      34.941  40.552  62.799  1.00  0.00           C
ATOM   2307  C   GLY B   6      33.754  40.560  63.767  1.00  0.00           C
ATOM   2308  O   GLY B   6      32.902  39.696  63.811  1.00  0.00           O
ATOM   2309  N   ALA B   7      33.815  41.452  64.749  1.00  0.00           N
ATOM   2310  CA  ALA B   7      32.748  41.589  65.722  1.00  0.00           C
ATOM   2311  CB  ALA B   7      33.215  42.251  67.003  1.00  0.00           C
ATOM   2312  C   ALA B   7      31.488  42.266  65.185  1.00  0.00           C
ATOM   2313  O   ALA B   7      31.587  43.182  64.376  1.00  0.00           O
ATOM   2314  N   ARG B   8      30.357  41.694  65.606  1.00  0.00           N
ATOM   2315  CA  ARG B   8      29.091  42.372  65.418  1.00  0.00           C
ATOM   2316  CB  ARG B   8      28.097  41.581  66.276  1.00  0.00           C
ATOM   2317  CG  ARG B   8      26.683  42.149  66.222  1.00  0.00           C
ATOM   2318  CD  ARG B   8      25.752  41.152  66.904  1.00  0.00           C
ATOM   2319  NE  ARG B   8      24.428  41.737  67.054  1.00  0.00           N
ATOM   2320  CZ  ARG B   8      23.799  42.108  68.186  1.00  0.00           C
ATOM   2321  NH1 ARG B   8      24.024  41.478  69.349  1.00  0.00           N
ATOM   2322  NH2 ARG B   8      22.930  43.127  68.196  1.00  0.00           N
ATOM   2323  C   ARG B   8      29.251  43.859  65.683  1.00  0.00           C
ATOM   2324  O   ARG B   8      29.838  44.288  66.659  1.00  0.00           O
ATOM   2325  N   LYS B   9      28.741  44.669  64.748  1.00  0.00           N
ATOM   2326  CA  LYS B   9      29.110  46.070  64.732  1.00  0.00           C
ATOM   2327  CB  LYS B   9      28.935  46.581  63.302  1.00  0.00           C
ATOM   2328  CG  LYS B   9      29.770  45.805  62.279  1.00  0.00           C
ATOM   2329  CD  LYS B   9      31.284  45.927  62.346  1.00  0.00           C
ATOM   2330  CE  LYS B   9      31.827  44.650  61.722  1.00  0.00           C
ATOM   2331  NZ  LYS B   9      33.300  44.668  61.737  1.00  0.00           N
ATOM   2332  C   LYS B   9      28.400  46.905  65.770  1.00  0.00           C
ATOM   2333  O   LYS B   9      27.317  46.588  66.283  1.00  0.00           O
HETATM 2334  N   NHE B  10      29.034  48.017  66.156  1.00  0.00           N
CONECT   34   29   35   36
CONECT   29   28   30   34
CONECT   30   32   29   31
CONECT   33   32
CONECT   32   30   33
CONECT   31   30
CONECT   28   26   29
CONECT   35   34
CONECT   49   44   50   51
CONECT   44   43   45   49
CONECT   45   44   46   47
CONECT   48   47
CONECT   47   45   48
CONECT   46   45
CONECT   43   41   44
CONECT   50   49
CONECT   96   91   97   98
CONECT   91   90   92   96
CONECT   92   91   93   94
CONECT   95   94
CONECT   94   92   95
CONECT   93   92
CONECT   90   88   91
CONECT   97   96
CONECT  219  214  220  221
CONECT  214  213  215  219
CONECT  215  214  216  217
CONECT  218  217
CONECT  217  215  218
CONECT  216  215
CONECT  213  211  214
CONECT  220  219
CONECT  317  312  318  319
CONECT  312  311  313  317
CONECT  313  312  314  315
CONECT  316  315
CONECT  315  313  316
CONECT  314  313
CONECT  311  309  312
CONECT  318  317
CONECT  337  332  338  339
CONECT  332  331  333  337
CONECT  333  332  334  335
CONECT  336  335
CONECT  335  333  336
CONECT  334  333
CONECT  331  329  332
CONECT  338  337
CONECT  575  570  576  577
CONECT  570  569  571  575
CONECT  571  570  572  573
CONECT  574  573
CONECT  573  571  574
CONECT  572  571
CONECT  569  567  570
CONECT  576  575
CONECT  606  601  607  608
CONECT  601  600  602  606
CONECT  602  601  603  604
CONECT  605  604
CONECT  604  602  605
CONECT  603  602
CONECT  600  598  601
CONECT  607  606
CONECT  621  616  622  623
CONECT  616  615  617  621
CONECT  617  616  618  619
CONECT  620  619
CONECT  619  617  620
CONECT  618  617
CONECT  615  613  616
CONECT  622  621
CONECT  635  630  636  637
CONECT  630  629  631  635
CONECT  631  630  632  633
CONECT  634  633
CONECT  633  631  634
CONECT  632  631
CONECT  629  627  630
CONECT  636  635
CONECT  715  710  716  717
CONECT  710  709  711  715
CONECT  711  710  712  713
CONECT  714  713
CONECT  713  711  714
CONECT  712  711
CONECT  709  707  710
CONECT  716  715
CONECT  814  809  815  816
CONECT  809  808  810  814
CONECT  810  809  811  812
CONECT  813  812
CONECT  812  810  813
CONECT  811  810
CONECT  808  806  809
CONECT  815  814
CONECT  963  958  964  965
CONECT  958  957  959  963
CONECT  959  958  960  961
CONECT  962  961
CONECT  961  959  962
CONECT  960  959
CONECT  957  955  958
CONECT  964  963
CONECT 1021 1016 1022 1023
CONECT 1016 1015 1017 1021
CONECT 1017 1016 1018 1019
CONECT 1020 1019
CONECT 1019 1017 1020
CONECT 1018 1017
CONECT 1015 1013 1016
CONECT 1022 1021
CONECT 1054 1049 1055 1056
CONECT 1049 1048 1050 1054
CONECT 1050 1049 1051 1052
CONECT 1053 1052
CONECT 1052 1050 1053
CONECT 1051 1050
CONECT 1048 1046 1049
CONECT 1055 1054
CONECT 1185 1180 1186 1187
CONECT 1180 1179 1181 1185
CONECT 1181 1180 1182 1183
CONECT 1184 1183
CONECT 1183 1181 1184
CONECT 1182 1181
CONECT 1179 1177 1180
CONECT 1186 1185
CONECT 1352 1347 1353 1354
CONECT 1347 1346 1348 1352
CONECT 1348 1347 1349 1350
CONECT 1351 1350
CONECT 1350 1348 1351
CONECT 1349 1348
CONECT 1346 1344 1347
CONECT 1353 1352
CONECT 1384 1379 1385 1386
CONECT 1379 1378 1380 1384
CONECT 1380 1379 1381 1382
CONECT 1383 1382
CONECT 1382 1380 1383
CONECT 1381 1380
CONECT 1378 1376 1379
CONECT 1385 1384
CONECT 1419 1414 1420 1421
CONECT 1414 1413 1415 1419
CONECT 1415 1414 1416 1417
CONECT 1418 1417
CONECT 1417 1415 1418
CONECT 1416 1415
CONECT 1413 1411 1414
CONECT 1420 1419
CONECT 1457 1452 1458 1459
CONECT 1452 1451 1453 1457
CONECT 1453 1452 1454 1455
CONECT 1456 1455
CONECT 1455 1453 1456
CONECT 1454 1453
CONECT 1451 1449 1452
CONECT 1458 1457
CONECT 1465 1460 1466 1467
CONECT 1460 1459 1461 1465
CONECT 1461 1460 1462 1463
CONECT 1464 1463
CONECT 1463 1461 1464
CONECT 1462 1461
CONECT 1459 1457 1460
CONECT 1466 1465
CONECT 1525 1520 1526 1527
CONECT 1520 1519 1521 1525
CONECT 1521 1520 1522 1523
CONECT 1524 1523
CONECT 1523 1521 1524
CONECT 1522 1521
CONECT 1519 1517 1520
CONECT 1526 1525
CONECT 1709 1704 1710 1711
CONECT 1704 1703 1705 1709
CONECT 1705 1704 1706 1707
CONECT 1708 1707
CONECT 1707 1705 1708
CONECT 1706 1705
CONECT 1703 1701 1704
CONECT 1710 1709
CONECT 1802 1797 1803 1804
CONECT 1797 1796 1798 1802
CONECT 1798 1797 1799 1800
CONECT 1801 1800
CONECT 1800 1798 1801
CONECT 1799 1798
CONECT 1796 1794 1797
CONECT 1803 1802
CONECT 1851 1846 1852 1853
CONECT 1846 1845 1847 1851
CONECT 1847 1846 1848 1849
CONECT 1850 1849
CONECT 1849 1847 1850
CONECT 1848 1847
CONECT 1845 1843 1846
CONECT 1852 1851
CONECT 1869 1864 1870 1871
CONECT 1864 1863 1865 1869
CONECT 1865 1864 1866 1867
CONECT 1868 1867
CONECT 1867 1865 1868
CONECT 1866 1865
CONECT 1863 1861 1864
CONECT 1870 1869
CONECT 1896 1891 1897 1898
CONECT 1891 1890 1892 1896
CONECT 1892 1891 1893 1894
CONECT 1895 1894
CONECT 1894 1892 1895
CONECT 1893 1892
CONECT 1890 1888 1891
CONECT 1897 1896
CONECT 1904 1899 1905 1906
CONECT 1899 1898 1900 1904
CONECT 1900 1899 1901 1902
CONECT 1903 1902
CONECT 1902 1900 1903
CONECT 1901 1900
CONECT 1898 1896 1899
CONECT 1905 1904
CONECT 1934 1929 1935 1936
CONECT 1929 1928 1930 1934
CONECT 1930 1929 1931 1932
CONECT 1933 1932
CONECT 1932 1930 1933
CONECT 1931 1930
CONECT 1928 1926 1929
CONECT 1935 1934
CONECT 1949 1944 1950 1951
CONECT 1944 1943 1945 1949
CONECT 1945 1944 1946 1947
CONECT 1948 1947
CONECT 1947 1945 1948
CONECT 1946 1945
CONECT 1943 1941 1944
CONECT 1950 1949
CONECT 2068 2063 2069 2070
CONECT 2063 2062 2064 2068
CONECT 2064 2063 2065 2066
CONECT 2067 2066
CONECT 2066 2064 2067
CONECT 2065 2064
CONECT 2062 2060 2063
CONECT 2069 2068
CONECT 2254 2246 2255 2256
CONECT 2246 2245 2247 2254
CONECT 2247 2246 2248
CONECT 2249 2248 2250
CONECT 2248 2247 2249
CONECT 2251 2250 2252 2253
CONECT 2245 2243 2246
CONECT 2250 2249 2251
CONECT 2252 2251
CONECT 2253 2251
CONECT 2255 2254
CONECT 2256 2254
CONECT 2259 2258 2260 2272
CONECT 2265 2264
CONECT 2271 2270
CONECT 2260 2259 2261 2262
CONECT 2262 2260 2263
CONECT 2264 2263 2265 2266
CONECT 2270 2263 2269 2271
CONECT 2266 2264 2267
CONECT 2269 2267 2270
CONECT 2263 2262 2264 2270
CONECT 2267 2266 2268 2269
CONECT 2261 2260
CONECT 2258 2259
CONECT 2268 2267
CONECT 2272 2259 2273
CONECT 2289 2281 2290 2294
CONECT 2292 2291 2293 2305
CONECT 2304 2303
CONECT 2298 2297
CONECT 2293 2292 2294 2295
CONECT 2295 2293 2296
CONECT 2297 2296 2298 2299
CONECT 2303 2296 2302 2304
CONECT 2299 2297 2300
CONECT 2302 2300 2303
CONECT 2296 2295 2297 2303
CONECT 2300 2299 2301 2302
CONECT 2294 2289 2293
CONECT 2291 2292
CONECT 2301 2300
CONECT 2305 2292 2306
CONECT 2332 2326 2333 2334
CONECT 2334 2332
END
