# Supplementary material for: Novel Mixed NOP/Opioid Receptor Peptide Agonists
Source: J Med Chem. 2021 May 17;64(10):6656–69. doi: 10.1021/acs.jmedchem.0c02062 (PMC8279409; doi:10.1021/acs.jmedchem.0c02062)
Supplement: Supplementary file 4 — jm0c02062_si_004.pdb [file jm0c02062_si_004.pdb]

HELIX    1   1 VAL A   66  THR A   97  1                                  32
HELIX    2   2 ALA A  102  PHE A  123  1                                  22
HELIX    3   3 VAL A  126  LEU A  129  1                                   4
HELIX    4   4 ASN A  137  CYS A  170  1                                  34
HELIX    5   5 PRO A  172  PHE A  178  1                                   7
HELIX    6   6 PRO A  181  GLY A  199  1                                  19
HELIX    7   7 PRO A  201  PHE A  204  1                                   4
HELIX    8   8 THR A  225  SER A  261  1                                  37
HELIX    9   9 ARG A  263  LEU A  265  1                                   3
HELIX   10  10 LYS A  269  ILE A  290  1                                  22
HELIX   11  11 THR A  294  TYR A  299  1                                   6
HELIX   12  12 ILE A  302  LEU A  305  1                                   4
HELIX   13  13 THR A  312  ALA A  337  1                                  26
SHEET    1   1 1 ALA A 206  ARG A 211  0
SHEET    2   2 1 SER A 214  LEU A 219  0
ATOM      1  N   MET A  65      20.331  23.629  62.965  1.00  0.00           N
ATOM      2  CA  MET A  65      20.888  22.531  62.166  1.00  0.00           C
ATOM      3  CB  MET A  65      20.164  21.244  62.588  1.00  0.00           C
ATOM      4  CG  MET A  65      20.847  19.968  62.077  1.00  0.00           C
ATOM      5  SD  MET A  65      20.468  19.501  60.387  1.00  0.00           S
ATOM      6  CE  MET A  65      21.252  17.867  60.518  1.00  0.00           C
ATOM      7  C   MET A  65      20.745  22.721  60.677  1.00  0.00           C
ATOM      8  O   MET A  65      21.706  22.701  59.902  1.00  0.00           O
ATOM      9  N   VAL A  66      19.517  23.052  60.235  1.00  0.00           N
ATOM     10  CA  VAL A  66      18.971  22.978  58.892  1.00  0.00           C
ATOM     11  CB  VAL A  66      17.453  22.881  59.004  1.00  0.00           C
ATOM     12  CG1 VAL A  66      16.711  23.296  57.723  1.00  0.00           C
ATOM     13  CG2 VAL A  66      17.016  21.484  59.426  1.00  0.00           C
ATOM     14  C   VAL A  66      19.413  24.093  57.956  1.00  0.00           C
ATOM     15  O   VAL A  66      19.632  23.957  56.754  1.00  0.00           O
ATOM     16  N   THR A  67      19.804  25.234  58.539  1.00  0.00           N
ATOM     17  CA  THR A  67      20.537  26.316  57.912  1.00  0.00           C
ATOM     18  CB  THR A  67      20.636  27.594  58.744  1.00  0.00           C
ATOM     19  CG2 THR A  67      21.166  28.820  58.028  1.00  0.00           C
ATOM     20  OG1 THR A  67      19.367  27.839  59.305  1.00  0.00           O
ATOM     21  C   THR A  67      21.963  25.872  57.601  1.00  0.00           C
ATOM     22  O   THR A  67      22.440  26.070  56.478  1.00  0.00           O
ATOM     23  N   ALA A  68      22.657  25.250  58.545  1.00  0.00           N
ATOM     24  CA  ALA A  68      24.044  24.898  58.311  1.00  0.00           C
ATOM     25  CB  ALA A  68      24.672  24.388  59.611  1.00  0.00           C
ATOM     26  C   ALA A  68      24.223  23.905  57.169  1.00  0.00           C
ATOM     27  O   ALA A  68      25.036  24.138  56.284  1.00  0.00           O
ATOM     28  N   ILE A  69      23.466  22.799  57.165  1.00  0.00           N
ATOM     29  CA  ILE A  69      23.664  21.827  56.103  1.00  0.00           C
ATOM     30  CB  ILE A  69      22.808  20.579  56.291  1.00  0.00           C
ATOM     31  CG2 ILE A  69      23.521  19.647  57.273  1.00  0.00           C
ATOM     32  CG1 ILE A  69      21.461  20.928  56.897  1.00  0.00           C
ATOM     33  CD  ILE A  69      20.582  19.674  56.813  1.00  0.00           C
ATOM     34  C   ILE A  69      23.271  22.439  54.767  1.00  0.00           C
ATOM     35  O   ILE A  69      23.866  22.056  53.762  1.00  0.00           O
ATOM     36  N   THR A  70      22.322  23.390  54.719  1.00  0.00           N
ATOM     37  CA  THR A  70      21.893  23.905  53.444  1.00  0.00           C
ATOM     38  CB  THR A  70      20.542  24.623  53.550  1.00  0.00           C
ATOM     39  CG2 THR A  70      20.097  25.146  52.175  1.00  0.00           C
ATOM     40  OG1 THR A  70      19.588  23.736  54.077  1.00  0.00           O
ATOM     41  C   THR A  70      22.960  24.859  52.919  1.00  0.00           C
ATOM     42  O   THR A  70      23.347  24.709  51.762  1.00  0.00           O
ATOM     43  N   ILE A  71      23.360  25.845  53.716  1.00  0.00           N
ATOM     44  CA  ILE A  71      24.355  26.760  53.180  1.00  0.00           C
ATOM     45  CB  ILE A  71      24.508  27.958  54.126  1.00  0.00           C
ATOM     46  CG2 ILE A  71      25.642  28.870  53.634  1.00  0.00           C
ATOM     47  CG1 ILE A  71      23.221  28.763  54.192  1.00  0.00           C
ATOM     48  CD  ILE A  71      22.644  29.272  52.874  1.00  0.00           C
ATOM     49  C   ILE A  71      25.682  26.079  52.902  1.00  0.00           C
ATOM     50  O   ILE A  71      26.327  26.274  51.874  1.00  0.00           O
ATOM     51  N   MET A  72      26.028  25.003  53.598  1.00  0.00           N
ATOM     52  CA  MET A  72      27.091  24.098  53.198  1.00  0.00           C
ATOM     53  CB  MET A  72      27.673  23.254  54.335  1.00  0.00           C
ATOM     54  CG  MET A  72      28.350  24.078  55.434  1.00  0.00           C
ATOM     55  SD  MET A  72      29.061  23.065  56.758  1.00  0.00           S
ATOM     56  CE  MET A  72      27.894  23.395  58.100  1.00  0.00           C
ATOM     57  C   MET A  72      26.874  23.196  52.003  1.00  0.00           C
ATOM     58  O   MET A  72      27.836  22.918  51.285  1.00  0.00           O
ATOM     59  N   ALA A  73      25.638  22.780  51.710  1.00  0.00           N
ATOM     60  CA  ALA A  73      25.449  22.077  50.461  1.00  0.00           C
ATOM     61  CB  ALA A  73      24.133  21.320  50.494  1.00  0.00           C
ATOM     62  C   ALA A  73      25.534  23.129  49.367  1.00  0.00           C
ATOM     63  O   ALA A  73      25.943  22.779  48.256  1.00  0.00           O
ATOM     64  N   LEU A  74      25.250  24.414  49.569  1.00  0.00           N
ATOM     65  CA  LEU A  74      25.480  25.414  48.550  1.00  0.00           C
ATOM     66  CB  LEU A  74      24.719  26.670  48.960  1.00  0.00           C
ATOM     67  CG  LEU A  74      24.773  27.888  48.051  1.00  0.00           C
ATOM     68  CD1 LEU A  74      24.363  27.597  46.606  1.00  0.00           C
ATOM     69  CD2 LEU A  74      23.862  28.972  48.641  1.00  0.00           C
ATOM     70  C   LEU A  74      26.965  25.670  48.354  1.00  0.00           C
ATOM     71  O   LEU A  74      27.438  25.708  47.224  1.00  0.00           O
ATOM     72  N   TYR A  75      27.758  25.709  49.424  1.00  0.00           N
ATOM     73  CA  TYR A  75      29.203  25.738  49.302  1.00  0.00           C
ATOM     74  CB  TYR A  75      29.941  25.845  50.630  1.00  0.00           C
ATOM     75  CG  TYR A  75      29.557  26.912  51.645  1.00  0.00           C
ATOM     76  CD1 TYR A  75      30.068  26.786  52.942  1.00  0.00           C
ATOM     77  CE1 TYR A  75      29.834  27.786  53.893  1.00  0.00           C
ATOM     78  CZ  TYR A  75      29.243  29.008  53.527  1.00  0.00           C
ATOM     79  OH  TYR A  75      28.941  30.000  54.415  1.00  0.00           O
ATOM     80  CE2 TYR A  75      28.733  29.135  52.219  1.00  0.00           C
ATOM     81  CD2 TYR A  75      28.946  28.115  51.279  1.00  0.00           C
ATOM     82  C   TYR A  75      29.714  24.504  48.575  1.00  0.00           C
ATOM     83  O   TYR A  75      30.674  24.765  47.834  1.00  0.00           O
ATOM     84  N   SER A  76      29.207  23.295  48.821  1.00  0.00           N
ATOM     85  CA  SER A  76      29.597  22.085  48.141  1.00  0.00           C
ATOM     86  CB  SER A  76      28.891  20.892  48.771  1.00  0.00           C
ATOM     87  OG  SER A  76      29.056  20.689  50.151  1.00  0.00           O
ATOM     88  C   SER A  76      29.221  22.204  46.667  1.00  0.00           C
ATOM     89  O   SER A  76      29.956  21.650  45.859  1.00  0.00           O
ATOM     90  N   ILE A  77      28.185  22.939  46.281  1.00  0.00           N
ATOM     91  CA  ILE A  77      27.829  23.139  44.896  1.00  0.00           C
ATOM     92  CB  ILE A  77      26.341  23.456  44.798  1.00  0.00           C
ATOM     93  CG2 ILE A  77      25.938  24.140  43.510  1.00  0.00           C
ATOM     94  CG1 ILE A  77      25.563  22.155  44.979  1.00  0.00           C
ATOM     95  CD  ILE A  77      25.576  21.059  43.925  1.00  0.00           C
ATOM     96  C   ILE A  77      28.723  24.123  44.135  1.00  0.00           C
ATOM     97  O   ILE A  77      29.060  23.964  42.967  1.00  0.00           O
ATOM     98  N   VAL A  78      29.113  25.245  44.739  1.00  0.00           N
ATOM     99  CA  VAL A  78      30.069  26.201  44.211  1.00  0.00           C
ATOM    100  CB  VAL A  78      30.329  27.337  45.191  1.00  0.00           C
ATOM    101  CG1 VAL A  78      31.405  28.321  44.736  1.00  0.00           C
ATOM    102  CG2 VAL A  78      29.052  28.162  45.307  1.00  0.00           C
ATOM    103  C   VAL A  78      31.364  25.441  43.914  1.00  0.00           C
ATOM    104  O   VAL A  78      31.989  25.606  42.866  1.00  0.00           O
ATOM    105  N   CYS A  79      31.780  24.507  44.778  1.00  0.00           N
ATOM    106  CA  CYS A  79      32.992  23.742  44.599  1.00  0.00           C
ATOM    107  CB  CYS A  79      33.363  22.999  45.878  1.00  0.00           C
ATOM    108  SG  CYS A  79      34.837  21.973  45.632  1.00  0.00           S
ATOM    109  C   CYS A  79      32.841  22.749  43.458  1.00  0.00           C
ATOM    110  O   CYS A  79      33.724  22.720  42.612  1.00  0.00           O
ATOM    111  N   VAL A  80      31.751  22.000  43.247  1.00  0.00           N
ATOM    112  CA  VAL A  80      31.679  21.027  42.178  1.00  0.00           C
ATOM    113  CB  VAL A  80      30.789  19.865  42.583  1.00  0.00           C
ATOM    114  CG1 VAL A  80      29.311  20.169  42.816  1.00  0.00           C
ATOM    115  CG2 VAL A  80      30.875  18.796  41.500  1.00  0.00           C
ATOM    116  C   VAL A  80      31.448  21.754  40.863  1.00  0.00           C
ATOM    117  O   VAL A  80      32.042  21.321  39.869  1.00  0.00           O
ATOM    118  N   VAL A  81      30.583  22.772  40.796  1.00  0.00           N
ATOM    119  CA  VAL A  81      30.267  23.414  39.551  1.00  0.00           C
ATOM    120  CB  VAL A  81      28.907  24.111  39.608  1.00  0.00           C
ATOM    121  CG1 VAL A  81      28.635  24.759  38.244  1.00  0.00           C
ATOM    122  CG2 VAL A  81      27.847  23.029  39.765  1.00  0.00           C
ATOM    123  C   VAL A  81      31.389  24.379  39.197  1.00  0.00           C
ATOM    124  O   VAL A  81      31.985  24.245  38.126  1.00  0.00           O
ATOM    125  N   GLY A  82      31.597  25.354  40.080  1.00  0.00           N
ATOM    126  CA  GLY A  82      32.588  26.386  39.831  1.00  0.00           C
ATOM    127  C   GLY A  82      34.032  25.930  39.911  1.00  0.00           C
ATOM    128  O   GLY A  82      34.718  25.854  38.900  1.00  0.00           O
ATOM    129  N   LEU A  83      34.518  25.571  41.103  1.00  0.00           N
ATOM    130  CA  LEU A  83      35.913  25.312  41.407  1.00  0.00           C
ATOM    131  CB  LEU A  83      36.034  25.103  42.926  1.00  0.00           C
ATOM    132  CG  LEU A  83      37.393  25.284  43.589  1.00  0.00           C
ATOM    133  CD1 LEU A  83      37.090  25.239  45.083  1.00  0.00           C
ATOM    134  CD2 LEU A  83      38.366  24.154  43.272  1.00  0.00           C
ATOM    135  C   LEU A  83      36.560  24.211  40.600  1.00  0.00           C
ATOM    136  O   LEU A  83      37.538  24.442  39.881  1.00  0.00           O
ATOM    137  N   PHE A  84      35.865  23.071  40.499  1.00  0.00           N
ATOM    138  CA  PHE A  84      36.223  21.958  39.655  1.00  0.00           C
ATOM    139  CB  PHE A  84      35.470  20.681  40.046  1.00  0.00           C
ATOM    140  CG  PHE A  84      35.894  20.047  41.344  1.00  0.00           C
ATOM    141  CD1 PHE A  84      35.474  18.736  41.605  1.00  0.00           C
ATOM    142  CE1 PHE A  84      35.911  18.047  42.744  1.00  0.00           C
ATOM    143  CZ  PHE A  84      36.696  18.684  43.700  1.00  0.00           C
ATOM    144  CE2 PHE A  84      37.106  20.006  43.449  1.00  0.00           C
ATOM    145  CD2 PHE A  84      36.799  20.638  42.234  1.00  0.00           C
ATOM    146  C   PHE A  84      35.994  22.312  38.190  1.00  0.00           C
ATOM    147  O   PHE A  84      36.777  21.945  37.319  1.00  0.00           O
ATOM    148  N   GLY A  85      34.968  23.058  37.814  1.00  0.00           N
ATOM    149  CA  GLY A  85      34.656  23.386  36.427  1.00  0.00           C
ATOM    150  C   GLY A  85      35.790  24.237  35.886  1.00  0.00           C
ATOM    151  O   GLY A  85      36.168  24.107  34.719  1.00  0.00           O
ATOM    152  N   ASN A  86      36.386  25.097  36.712  1.00  0.00           N
ATOM    153  CA  ASN A  86      37.457  26.003  36.318  1.00  0.00           C
ATOM    154  CB  ASN A  86      37.448  27.322  37.087  1.00  0.00           C
ATOM    155  CG  ASN A  86      36.254  28.205  36.783  1.00  0.00           C
ATOM    156  OD1 ASN A  86      36.043  28.859  35.771  1.00  0.00           O
ATOM    157  ND2 ASN A  86      35.347  28.228  37.759  1.00  0.00           N
ATOM    158  C   ASN A  86      38.837  25.367  36.341  1.00  0.00           C
ATOM    159  O   ASN A  86      39.710  25.690  35.546  1.00  0.00           O
ATOM    160  N   PHE A  87      39.152  24.335  37.134  1.00  0.00           N
ATOM    161  CA  PHE A  87      40.191  23.371  36.785  1.00  0.00           C
ATOM    162  CB  PHE A  87      40.317  22.291  37.846  1.00  0.00           C
ATOM    163  CG  PHE A  87      41.001  22.599  39.157  1.00  0.00           C
ATOM    164  CD1 PHE A  87      40.437  22.297  40.400  1.00  0.00           C
ATOM    165  CE1 PHE A  87      41.071  22.525  41.633  1.00  0.00           C
ATOM    166  CZ  PHE A  87      42.342  23.123  41.622  1.00  0.00           C
ATOM    167  CE2 PHE A  87      42.898  23.476  40.378  1.00  0.00           C
ATOM    168  CD2 PHE A  87      42.300  23.137  39.159  1.00  0.00           C
ATOM    169  C   PHE A  87      40.002  22.824  35.373  1.00  0.00           C
ATOM    170  O   PHE A  87      40.956  22.875  34.606  1.00  0.00           O
ATOM    171  N   LEU A  88      38.806  22.354  34.992  1.00  0.00           N
ATOM    172  CA  LEU A  88      38.455  21.835  33.684  1.00  0.00           C
ATOM    173  CB  LEU A  88      37.082  21.201  33.743  1.00  0.00           C
ATOM    174  CG  LEU A  88      36.856  19.977  32.856  1.00  0.00           C
ATOM    175  CD1 LEU A  88      37.564  18.672  33.237  1.00  0.00           C
ATOM    176  CD2 LEU A  88      35.370  19.732  33.092  1.00  0.00           C
ATOM    177  C   LEU A  88      38.499  22.858  32.560  1.00  0.00           C
ATOM    178  O   LEU A  88      38.907  22.459  31.460  1.00  0.00           O
ATOM    179  N   VAL A  89      38.215  24.144  32.771  1.00  0.00           N
ATOM    180  CA  VAL A  89      38.634  25.241  31.935  1.00  0.00           C
ATOM    181  CB  VAL A  89      38.254  26.627  32.452  1.00  0.00           C
ATOM    182  CG1 VAL A  89      38.696  27.814  31.614  1.00  0.00           C
ATOM    183  CG2 VAL A  89      36.742  26.740  32.599  1.00  0.00           C
ATOM    184  C   VAL A  89      40.130  25.186  31.686  1.00  0.00           C
ATOM    185  O   VAL A  89      40.537  25.036  30.540  1.00  0.00           O
ATOM    186  N   MET A  90      40.962  25.193  32.729  1.00  0.00           N
ATOM    187  CA  MET A  90      42.375  25.279  32.425  1.00  0.00           C
ATOM    188  CB  MET A  90      43.139  25.544  33.720  1.00  0.00           C
ATOM    189  CG  MET A  90      42.966  26.926  34.362  1.00  0.00           C
ATOM    190  SD  MET A  90      43.893  27.191  35.881  1.00  0.00           S
ATOM    191  CE  MET A  90      42.881  26.393  37.154  1.00  0.00           C
ATOM    192  C   MET A  90      42.894  24.024  31.729  1.00  0.00           C
ATOM    193  O   MET A  90      43.721  24.056  30.809  1.00  0.00           O
ATOM    194  N   TYR A  91      42.404  22.870  32.174  1.00  0.00           N
ATOM    195  CA  TYR A  91      42.810  21.527  31.817  1.00  0.00           C
ATOM    196  CB  TYR A  91      41.840  20.533  32.455  1.00  0.00           C
ATOM    197  CG  TYR A  91      42.008  19.125  31.954  1.00  0.00           C
ATOM    198  CD1 TYR A  91      43.113  18.378  32.382  1.00  0.00           C
ATOM    199  CE1 TYR A  91      43.366  17.096  31.869  1.00  0.00           C
ATOM    200  CZ  TYR A  91      42.442  16.536  30.967  1.00  0.00           C
ATOM    201  OH  TYR A  91      42.660  15.343  30.342  1.00  0.00           O
ATOM    202  CE2 TYR A  91      41.273  17.237  30.629  1.00  0.00           C
ATOM    203  CD2 TYR A  91      41.115  18.573  31.033  1.00  0.00           C
ATOM    204  C   TYR A  91      42.796  21.332  30.300  1.00  0.00           C
ATOM    205  O   TYR A  91      43.820  20.965  29.736  1.00  0.00           O
ATOM    206  N   VAL A  92      41.748  21.741  29.592  1.00  0.00           N
ATOM    207  CA  VAL A  92      41.591  21.573  28.171  1.00  0.00           C
ATOM    208  CB  VAL A  92      40.151  21.953  27.863  1.00  0.00           C
ATOM    209  CG1 VAL A  92      39.864  22.038  26.362  1.00  0.00           C
ATOM    210  CG2 VAL A  92      39.170  21.011  28.550  1.00  0.00           C
ATOM    211  C   VAL A  92      42.494  22.588  27.490  1.00  0.00           C
ATOM    212  O   VAL A  92      43.138  22.184  26.526  1.00  0.00           O
ATOM    213  N   ILE A  93      42.611  23.836  27.963  1.00  0.00           N
ATOM    214  CA  ILE A  93      43.412  24.897  27.388  1.00  0.00           C
ATOM    215  CB  ILE A  93      43.024  26.187  28.087  1.00  0.00           C
ATOM    216  CG2 ILE A  93      44.030  27.277  27.758  1.00  0.00           C
ATOM    217  CG1 ILE A  93      41.618  26.553  27.611  1.00  0.00           C
ATOM    218  CD  ILE A  93      41.093  27.730  28.429  1.00  0.00           C
ATOM    219  C   ILE A  93      44.902  24.568  27.416  1.00  0.00           C
ATOM    220  O   ILE A  93      45.588  24.843  26.447  1.00  0.00           O
ATOM    221  N   VAL A  94      45.472  23.831  28.390  1.00  0.00           N
ATOM    222  CA  VAL A  94      46.871  23.486  28.436  1.00  0.00           C
ATOM    223  CB  VAL A  94      47.292  23.205  29.875  1.00  0.00           C
ATOM    224  CG1 VAL A  94      48.713  22.640  29.957  1.00  0.00           C
ATOM    225  CG2 VAL A  94      47.212  24.498  30.692  1.00  0.00           C
ATOM    226  C   VAL A  94      47.063  22.219  27.601  1.00  0.00           C
ATOM    227  O   VAL A  94      47.962  22.100  26.777  1.00  0.00           O
ATOM    228  N   ARG A  95      46.223  21.211  27.823  1.00  0.00           N
ATOM    229  CA  ARG A  95      46.390  19.929  27.158  1.00  0.00           C
ATOM    230  CB  ARG A  95      45.546  18.841  27.812  1.00  0.00           C
ATOM    231  CG  ARG A  95      45.826  17.448  27.263  1.00  0.00           C
ATOM    232  CD  ARG A  95      45.070  16.287  27.902  1.00  0.00           C
ATOM    233  NE  ARG A  95      45.447  15.029  27.262  1.00  0.00           N
ATOM    234  CZ  ARG A  95      46.203  14.044  27.756  1.00  0.00           C
ATOM    235  NH1 ARG A  95      46.819  14.271  28.918  1.00  0.00           N
ATOM    236  NH2 ARG A  95      46.153  12.775  27.325  1.00  0.00           N
ATOM    237  C   ARG A  95      46.283  19.967  25.643  1.00  0.00           C
ATOM    238  O   ARG A  95      47.198  19.520  24.948  1.00  0.00           O
ATOM    239  N   TYR A  96      45.269  20.628  25.090  1.00  0.00           N
ATOM    240  CA  TYR A  96      44.890  20.429  23.714  1.00  0.00           C
ATOM    241  CB  TYR A  96      43.462  19.905  23.688  1.00  0.00           C
ATOM    242  CG  TYR A  96      43.320  18.543  24.328  1.00  0.00           C
ATOM    243  CD1 TYR A  96      43.941  17.428  23.741  1.00  0.00           C
ATOM    244  CE1 TYR A  96      43.764  16.166  24.307  1.00  0.00           C
ATOM    245  CZ  TYR A  96      43.015  15.998  25.492  1.00  0.00           C
ATOM    246  OH  TYR A  96      42.859  14.787  26.098  1.00  0.00           O
ATOM    247  CE2 TYR A  96      42.426  17.142  26.069  1.00  0.00           C
ATOM    248  CD2 TYR A  96      42.524  18.396  25.461  1.00  0.00           C
ATOM    249  C   TYR A  96      44.893  21.752  22.961  1.00  0.00           C
ATOM    250  O   TYR A  96      45.287  21.802  21.800  1.00  0.00           O
ATOM    251  N   THR A  97      44.363  22.854  23.531  1.00  0.00           N
ATOM    252  CA  THR A  97      44.012  23.997  22.703  1.00  0.00           C
ATOM    253  CB  THR A  97      42.937  24.790  23.426  1.00  0.00           C
ATOM    254  CG2 THR A  97      42.235  25.875  22.600  1.00  0.00           C
ATOM    255  OG1 THR A  97      41.918  23.860  23.711  1.00  0.00           O
ATOM    256  C   THR A  97      45.193  24.849  22.274  1.00  0.00           C
ATOM    257  O   THR A  97      45.073  25.529  21.254  1.00  0.00           O
ATOM    258  N   LYS A  98      46.345  24.816  22.936  1.00  0.00           N
ATOM    259  CA  LYS A  98      47.520  25.600  22.618  1.00  0.00           C
ATOM    260  CB  LYS A  98      48.341  24.769  21.620  1.00  0.00           C
ATOM    261  CG  LYS A  98      48.554  23.299  21.981  1.00  0.00           C
ATOM    262  CD  LYS A  98      49.194  23.230  23.361  1.00  0.00           C
ATOM    263  CE  LYS A  98      49.712  21.808  23.609  1.00  0.00           C
ATOM    264  NZ  LYS A  98      49.986  21.602  25.043  1.00  0.00           N
ATOM    265  C   LYS A  98      47.289  27.039  22.167  1.00  0.00           C
ATOM    266  O   LYS A  98      47.624  27.482  21.074  1.00  0.00           O
ATOM    267  N   MET A  99      46.466  27.696  23.000  1.00  0.00           N
ATOM    268  CA  MET A  99      45.923  29.021  22.843  1.00  0.00           C
ATOM    269  CB  MET A  99      46.866  30.008  23.565  1.00  0.00           C
ATOM    270  CG  MET A  99      47.149  29.802  25.038  1.00  0.00           C
ATOM    271  SD  MET A  99      45.716  30.035  26.115  1.00  0.00           S
ATOM    272  CE  MET A  99      46.592  29.993  27.700  1.00  0.00           C
ATOM    273  C   MET A  99      45.574  29.370  21.414  1.00  0.00           C
ATOM    274  O   MET A  99      46.258  30.173  20.783  1.00  0.00           O
ATOM    275  N   LYS A 100      44.546  28.711  20.872  1.00  0.00           N
ATOM    276  CA  LYS A 100      44.111  28.953  19.514  1.00  0.00           C
ATOM    277  CB  LYS A 100      43.226  27.800  19.028  1.00  0.00           C
ATOM    278  CG  LYS A 100      41.740  27.917  19.345  1.00  0.00           C
ATOM    279  CD  LYS A 100      40.910  26.789  18.720  1.00  0.00           C
ATOM    280  CE  LYS A 100      39.449  27.095  19.054  1.00  0.00           C
ATOM    281  NZ  LYS A 100      38.586  26.002  18.577  1.00  0.00           N
ATOM    282  C   LYS A 100      43.594  30.334  19.186  1.00  0.00           C
ATOM    283  O   LYS A 100      43.671  30.836  18.076  1.00  0.00           O
ATOM    284  N   THR A 101      42.894  30.891  20.195  1.00  0.00           N
ATOM    285  CA  THR A 101      42.429  32.267  20.179  1.00  0.00           C
ATOM    286  CB  THR A 101      40.934  32.240  19.900  1.00  0.00           C
ATOM    287  CG2 THR A 101      40.012  31.401  20.786  1.00  0.00           C
ATOM    288  OG1 THR A 101      40.376  33.539  19.883  1.00  0.00           O
ATOM    289  C   THR A 101      42.793  32.907  21.514  1.00  0.00           C
ATOM    290  O   THR A 101      42.944  32.306  22.573  1.00  0.00           O
ATOM    291  N   ALA A 102      43.077  34.207  21.440  1.00  0.00           N
ATOM    292  CA  ALA A 102      43.495  35.059  22.532  1.00  0.00           C
ATOM    293  CB  ALA A 102      43.605  36.496  22.059  1.00  0.00           C
ATOM    294  C   ALA A 102      42.539  34.968  23.719  1.00  0.00           C
ATOM    295  O   ALA A 102      42.963  35.111  24.858  1.00  0.00           O
ATOM    296  N   THR A 103      41.256  34.694  23.441  1.00  0.00           N
ATOM    297  CA  THR A 103      40.280  34.490  24.481  1.00  0.00           C
ATOM    298  CB  THR A 103      38.867  34.274  23.938  1.00  0.00           C
ATOM    299  CG2 THR A 103      37.765  34.743  24.887  1.00  0.00           C
ATOM    300  OG1 THR A 103      38.695  35.104  22.802  1.00  0.00           O
ATOM    301  C   THR A 103      40.557  33.343  25.436  1.00  0.00           C
ATOM    302  O   THR A 103      40.179  33.482  26.594  1.00  0.00           O
ATOM    303  N   ASN A 104      41.338  32.356  25.001  1.00  0.00           N
ATOM    304  CA  ASN A 104      41.821  31.217  25.752  1.00  0.00           C
ATOM    305  CB  ASN A 104      42.543  30.201  24.855  1.00  0.00           C
ATOM    306  CG  ASN A 104      41.836  29.606  23.650  1.00  0.00           C
ATOM    307  OD1 ASN A 104      42.477  29.132  22.718  1.00  0.00           O
ATOM    308  ND2 ASN A 104      40.499  29.658  23.583  1.00  0.00           N
ATOM    309  C   ASN A 104      42.785  31.641  26.848  1.00  0.00           C
ATOM    310  O   ASN A 104      42.757  31.056  27.922  1.00  0.00           O
ATOM    311  N   ILE A 105      43.616  32.648  26.576  1.00  0.00           N
ATOM    312  CA  ILE A 105      44.549  33.219  27.527  1.00  0.00           C
ATOM    313  CB  ILE A 105      45.568  34.161  26.882  1.00  0.00           C
ATOM    314  CG2 ILE A 105      46.667  34.608  27.851  1.00  0.00           C
ATOM    315  CG1 ILE A 105      46.289  33.490  25.736  1.00  0.00           C
ATOM    316  CD  ILE A 105      47.297  34.207  24.855  1.00  0.00           C
ATOM    317  C   ILE A 105      43.702  33.912  28.579  1.00  0.00           C
ATOM    318  O   ILE A 105      43.984  33.741  29.761  1.00  0.00           O
ATOM    319  N   TYR A 106      42.666  34.637  28.143  1.00  0.00           N
ATOM    320  CA  TYR A 106      41.919  35.494  29.043  1.00  0.00           C
ATOM    321  CB  TYR A 106      41.185  36.570  28.257  1.00  0.00           C
ATOM    322  CG  TYR A 106      42.085  37.659  27.734  1.00  0.00           C
ATOM    323  CD1 TYR A 106      42.834  38.397  28.657  1.00  0.00           C
ATOM    324  CE1 TYR A 106      43.709  39.419  28.255  1.00  0.00           C
ATOM    325  CZ  TYR A 106      43.886  39.702  26.882  1.00  0.00           C
ATOM    326  OH  TYR A 106      44.779  40.633  26.463  1.00  0.00           O
ATOM    327  CE2 TYR A 106      43.040  39.058  25.965  1.00  0.00           C
ATOM    328  CD2 TYR A 106      42.135  38.067  26.395  1.00  0.00           C
ATOM    329  C   TYR A 106      40.987  34.695  29.958  1.00  0.00           C
ATOM    330  O   TYR A 106      41.048  34.821  31.167  1.00  0.00           O
ATOM    331  N   ILE A 107      40.308  33.674  29.434  1.00  0.00           N
ATOM    332  CA  ILE A 107      39.584  32.747  30.278  1.00  0.00           C
ATOM    333  CB  ILE A 107      38.582  31.990  29.419  1.00  0.00           C
ATOM    334  CG2 ILE A 107      39.360  30.810  28.838  1.00  0.00           C
ATOM    335  CG1 ILE A 107      37.345  31.579  30.226  1.00  0.00           C
ATOM    336  CD  ILE A 107      36.430  30.719  29.372  1.00  0.00           C
ATOM    337  C   ILE A 107      40.462  31.909  31.182  1.00  0.00           C
ATOM    338  O   ILE A 107      39.973  31.640  32.276  1.00  0.00           O
ATOM    339  N   PHE A 108      41.641  31.459  30.734  1.00  0.00           N
ATOM    340  CA  PHE A 108      42.595  30.705  31.539  1.00  0.00           C
ATOM    341  CB  PHE A 108      43.796  30.296  30.710  1.00  0.00           C
ATOM    342  CG  PHE A 108      44.987  29.560  31.300  1.00  0.00           C
ATOM    343  CD1 PHE A 108      44.904  28.209  31.641  1.00  0.00           C
ATOM    344  CE1 PHE A 108      45.987  27.496  32.178  1.00  0.00           C
ATOM    345  CZ  PHE A 108      47.215  28.149  32.345  1.00  0.00           C
ATOM    346  CE2 PHE A 108      47.309  29.499  31.974  1.00  0.00           C
ATOM    347  CD2 PHE A 108      46.193  30.206  31.517  1.00  0.00           C
ATOM    348  C   PHE A 108      42.985  31.443  32.812  1.00  0.00           C
ATOM    349  O   PHE A 108      42.917  30.921  33.924  1.00  0.00           O
ATOM    350  N   ASN A 109      43.479  32.685  32.695  1.00  0.00           N
ATOM    351  CA  ASN A 109      43.975  33.485  33.800  1.00  0.00           C
ATOM    352  CB  ASN A 109      44.671  34.699  33.189  1.00  0.00           C
ATOM    353  CG  ASN A 109      45.573  35.511  34.104  1.00  0.00           C
ATOM    354  OD1 ASN A 109      46.727  35.116  34.264  1.00  0.00           O
ATOM    355  ND2 ASN A 109      45.222  36.628  34.728  1.00  0.00           N
ATOM    356  C   ASN A 109      42.898  33.844  34.793  1.00  0.00           C
ATOM    357  O   ASN A 109      43.227  33.871  35.972  1.00  0.00           O
ATOM    358  N   LEU A 110      41.610  33.928  34.416  1.00  0.00           N
ATOM    359  CA  LEU A 110      40.484  33.926  35.327  1.00  0.00           C
ATOM    360  CB  LEU A 110      39.152  34.286  34.682  1.00  0.00           C
ATOM    361  CG  LEU A 110      38.332  35.292  35.466  1.00  0.00           C
ATOM    362  CD1 LEU A 110      37.222  35.767  34.534  1.00  0.00           C
ATOM    363  CD2 LEU A 110      37.618  34.642  36.634  1.00  0.00           C
ATOM    364  C   LEU A 110      40.340  32.587  36.046  1.00  0.00           C
ATOM    365  O   LEU A 110      40.297  32.587  37.265  1.00  0.00           O
ATOM    366  N   ALA A 111      40.333  31.450  35.353  1.00  0.00           N
ATOM    367  CA  ALA A 111      40.362  30.195  36.094  1.00  0.00           C
ATOM    368  CB  ALA A 111      40.192  29.057  35.097  1.00  0.00           C
ATOM    369  C   ALA A 111      41.561  29.997  37.022  1.00  0.00           C
ATOM    370  O   ALA A 111      41.353  29.458  38.100  1.00  0.00           O
ATOM    371  N   LEU A 112      42.757  30.480  36.682  1.00  0.00           N
ATOM    372  CA  LEU A 112      43.996  30.436  37.437  1.00  0.00           C
ATOM    373  CB  LEU A 112      45.076  30.797  36.426  1.00  0.00           C
ATOM    374  CG  LEU A 112      46.554  30.676  36.759  1.00  0.00           C
ATOM    375  CD1 LEU A 112      46.949  29.240  37.104  1.00  0.00           C
ATOM    376  CD2 LEU A 112      47.452  31.140  35.611  1.00  0.00           C
ATOM    377  C   LEU A 112      43.989  31.306  38.686  1.00  0.00           C
ATOM    378  O   LEU A 112      44.527  30.842  39.682  1.00  0.00           O
ATOM    379  N   ALA A 113      43.235  32.402  38.679  1.00  0.00           N
ATOM    380  CA  ALA A 113      42.942  33.081  39.916  1.00  0.00           C
ATOM    381  CB  ALA A 113      42.790  34.549  39.536  1.00  0.00           C
ATOM    382  C   ALA A 113      41.705  32.579  40.635  1.00  0.00           C
ATOM    383  O   ALA A 113      41.776  32.425  41.862  1.00  0.00           O
ATOM    384  N   ASP A 114      40.598  32.170  40.015  1.00  0.00           N
ATOM    385  CA  ASP A 114      39.303  31.977  40.636  1.00  0.00           C
ATOM    386  CB  ASP A 114      38.200  31.929  39.587  1.00  0.00           C
ATOM    387  CG  ASP A 114      36.777  32.060  40.146  1.00  0.00           C
ATOM    388  OD1 ASP A 114      36.404  33.086  40.731  1.00  0.00           O
ATOM    389  OD2 ASP A 114      36.075  31.020  40.062  1.00  0.00           O
ATOM    390  C   ASP A 114      39.179  30.823  41.611  1.00  0.00           C
ATOM    391  O   ASP A 114      38.576  31.018  42.661  1.00  0.00           O
ATOM    392  N   ALA A 115      39.602  29.619  41.191  1.00  0.00           N
ATOM    393  CA  ALA A 115      39.321  28.435  41.983  1.00  0.00           C
ATOM    394  CB  ALA A 115      39.685  27.213  41.142  1.00  0.00           C
ATOM    395  C   ALA A 115      40.007  28.494  43.341  1.00  0.00           C
ATOM    396  O   ALA A 115      39.444  28.036  44.347  1.00  0.00           O
ATOM    397  N   LEU A 116      41.106  29.223  43.523  1.00  0.00           N
ATOM    398  CA  LEU A 116      41.747  29.402  44.806  1.00  0.00           C
ATOM    399  CB  LEU A 116      43.242  29.689  44.659  1.00  0.00           C
ATOM    400  CG  LEU A 116      44.066  29.632  45.933  1.00  0.00           C
ATOM    401  CD1 LEU A 116      44.043  28.267  46.616  1.00  0.00           C
ATOM    402  CD2 LEU A 116      45.544  29.896  45.616  1.00  0.00           C
ATOM    403  C   LEU A 116      41.104  30.426  45.745  1.00  0.00           C
ATOM    404  O   LEU A 116      41.134  30.203  46.952  1.00  0.00           O
ATOM    405  N   ALA A 117      40.430  31.489  45.301  1.00  0.00           N
ATOM    406  CA  ALA A 117      39.536  32.336  46.047  1.00  0.00           C
ATOM    407  CB  ALA A 117      39.270  33.525  45.130  1.00  0.00           C
ATOM    408  C   ALA A 117      38.242  31.668  46.459  1.00  0.00           C
ATOM    409  O   ALA A 117      37.806  31.849  47.603  1.00  0.00           O
ATOM    410  N   THR A 118      37.701  30.698  45.717  1.00  0.00           N
ATOM    411  CA  THR A 118      36.668  29.802  46.182  1.00  0.00           C
ATOM    412  CB  THR A 118      36.217  29.047  44.937  1.00  0.00           C
ATOM    413  CG2 THR A 118      34.821  28.437  45.105  1.00  0.00           C
ATOM    414  OG1 THR A 118      36.255  29.840  43.778  1.00  0.00           O
ATOM    415  C   THR A 118      37.027  28.917  47.363  1.00  0.00           C
ATOM    416  O   THR A 118      36.201  28.523  48.171  1.00  0.00           O
ATOM    417  N   SER A 119      38.323  28.659  47.594  1.00  0.00           N
ATOM    418  CA  SER A 119      38.837  27.786  48.640  1.00  0.00           C
ATOM    419  CB  SER A 119      40.245  27.350  48.228  1.00  0.00           C
ATOM    420  OG  SER A 119      40.298  26.678  46.985  1.00  0.00           O
ATOM    421  C   SER A 119      38.809  28.410  50.025  1.00  0.00           C
ATOM    422  O   SER A 119      39.180  27.688  50.943  1.00  0.00           O
ATOM    423  N   THR A 120      38.334  29.650  50.192  1.00  0.00           N
ATOM    424  CA  THR A 120      38.227  30.255  51.516  1.00  0.00           C
ATOM    425  CB  THR A 120      38.616  31.722  51.461  1.00  0.00           C
ATOM    426  CG2 THR A 120      39.972  31.902  50.772  1.00  0.00           C
ATOM    427  OG1 THR A 120      37.629  32.449  50.756  1.00  0.00           O
ATOM    428  C   THR A 120      36.853  30.085  52.134  1.00  0.00           C
ATOM    429  O   THR A 120      36.683  30.199  53.347  1.00  0.00           O
ATOM    430  N   LEU A 121      35.811  29.712  51.394  1.00  0.00           N
ATOM    431  CA  LEU A 121      34.382  29.715  51.656  1.00  0.00           C
ATOM    432  CB  LEU A 121      33.751  29.226  50.360  1.00  0.00           C
ATOM    433  CG  LEU A 121      32.252  29.369  50.096  1.00  0.00           C
ATOM    434  CD1 LEU A 121      31.828  30.835  50.120  1.00  0.00           C
ATOM    435  CD2 LEU A 121      31.664  28.709  48.846  1.00  0.00           C
ATOM    436  C   LEU A 121      34.091  28.883  52.899  1.00  0.00           C
ATOM    437  O   LEU A 121      33.416  29.476  53.747  1.00  0.00           O
ATOM    438  N   PRO A 122      34.466  27.624  53.060  1.00  0.00           N
ATOM    439  CD  PRO A 122      35.425  26.892  52.253  1.00  0.00           C
ATOM    440  CG  PRO A 122      35.794  25.596  52.954  1.00  0.00           C
ATOM    441  CB  PRO A 122      34.544  25.437  53.815  1.00  0.00           C
ATOM    442  CA  PRO A 122      34.088  26.833  54.220  1.00  0.00           C
ATOM    443  C   PRO A 122      34.648  27.315  55.544  1.00  0.00           C
ATOM    444  O   PRO A 122      34.448  26.675  56.575  1.00  0.00           O
ATOM    445  N   PHE A 123      35.317  28.473  55.514  1.00  0.00           N
ATOM    446  CA  PHE A 123      35.918  29.151  56.654  1.00  0.00           C
ATOM    447  CB  PHE A 123      37.427  29.257  56.492  1.00  0.00           C
ATOM    448  CG  PHE A 123      38.163  27.976  56.242  1.00  0.00           C
ATOM    449  CD1 PHE A 123      38.476  27.099  57.283  1.00  0.00           C
ATOM    450  CE1 PHE A 123      39.369  26.043  57.052  1.00  0.00           C
ATOM    451  CZ  PHE A 123      39.777  25.779  55.728  1.00  0.00           C
ATOM    452  CE2 PHE A 123      39.403  26.597  54.658  1.00  0.00           C
ATOM    453  CD2 PHE A 123      38.601  27.711  54.930  1.00  0.00           C
ATOM    454  C   PHE A 123      35.198  30.434  57.034  1.00  0.00           C
ATOM    455  O   PHE A 123      35.201  30.871  58.184  1.00  0.00           O
ATOM    456  N   GLN A 124      34.587  31.164  56.109  1.00  0.00           N
ATOM    457  CA  GLN A 124      34.065  32.506  56.273  1.00  0.00           C
ATOM    458  CB  GLN A 124      33.425  32.937  54.955  1.00  0.00           C
ATOM    459  CG  GLN A 124      34.405  33.198  53.824  1.00  0.00           C
ATOM    460  CD  GLN A 124      33.726  33.681  52.553  1.00  0.00           C
ATOM    461  OE1 GLN A 124      32.512  33.829  52.447  1.00  0.00           O
ATOM    462  NE2 GLN A 124      34.482  33.861  51.458  1.00  0.00           N
ATOM    463  C   GLN A 124      33.215  32.664  57.537  1.00  0.00           C
ATOM    464  O   GLN A 124      33.263  33.737  58.153  1.00  0.00           O
ATOM    465  N   SER A 125      32.365  31.677  57.809  1.00  0.00           N
ATOM    466  CA  SER A 125      31.446  31.743  58.913  1.00  0.00           C
ATOM    467  CB  SER A 125      30.071  31.713  58.257  1.00  0.00           C
ATOM    468  OG  SER A 125      29.688  32.912  57.607  1.00  0.00           O
ATOM    469  C   SER A 125      31.612  30.682  59.994  1.00  0.00           C
ATOM    470  O   SER A 125      30.759  30.430  60.838  1.00  0.00           O
ATOM    471  N   VAL A 126      32.760  30.004  60.001  1.00  0.00           N
ATOM    472  CA  VAL A 126      33.072  28.769  60.690  1.00  0.00           C
ATOM    473  CB  VAL A 126      34.460  28.312  60.248  1.00  0.00           C
ATOM    474  CG1 VAL A 126      35.654  28.969  60.924  1.00  0.00           C
ATOM    475  CG2 VAL A 126      34.423  26.819  60.563  1.00  0.00           C
ATOM    476  C   VAL A 126      32.952  28.848  62.206  1.00  0.00           C
ATOM    477  O   VAL A 126      32.741  27.819  62.845  1.00  0.00           O
ATOM    478  N   ASN A 127      33.204  30.025  62.804  1.00  0.00           N
ATOM    479  CA  ASN A 127      33.022  30.244  64.215  1.00  0.00           C
ATOM    480  CB  ASN A 127      33.554  31.598  64.667  1.00  0.00           C
ATOM    481  CG  ASN A 127      33.325  31.930  66.134  1.00  0.00           C
ATOM    482  OD1 ASN A 127      32.390  32.688  66.440  1.00  0.00           O
ATOM    483  ND2 ASN A 127      34.113  31.405  67.068  1.00  0.00           N
ATOM    484  C   ASN A 127      31.559  30.232  64.647  1.00  0.00           C
ATOM    485  O   ASN A 127      31.244  29.798  65.739  1.00  0.00           O
ATOM    486  N   TYR A 128      30.614  30.583  63.762  1.00  0.00           N
ATOM    487  CA  TYR A 128      29.191  30.456  64.037  1.00  0.00           C
ATOM    488  CB  TYR A 128      28.566  31.736  63.499  1.00  0.00           C
ATOM    489  CG  TYR A 128      27.215  31.975  64.138  1.00  0.00           C
ATOM    490  CD1 TYR A 128      26.043  31.295  63.763  1.00  0.00           C
ATOM    491  CE1 TYR A 128      24.786  31.579  64.293  1.00  0.00           C
ATOM    492  CZ  TYR A 128      24.674  32.625  65.225  1.00  0.00           C
ATOM    493  OH  TYR A 128      23.440  32.938  65.725  1.00  0.00           O
ATOM    494  CE2 TYR A 128      25.871  33.197  65.693  1.00  0.00           C
ATOM    495  CD2 TYR A 128      27.144  32.844  65.226  1.00  0.00           C
ATOM    496  C   TYR A 128      28.615  29.181  63.462  1.00  0.00           C
ATOM    497  O   TYR A 128      28.058  28.325  64.149  1.00  0.00           O
ATOM    498  N   LEU A 129      28.754  28.976  62.150  1.00  0.00           N
ATOM    499  CA  LEU A 129      28.169  28.032  61.217  1.00  0.00           C
ATOM    500  CB  LEU A 129      28.573  28.507  59.825  1.00  0.00           C
ATOM    501  CG  LEU A 129      28.022  27.766  58.608  1.00  0.00           C
ATOM    502  CD1 LEU A 129      26.497  27.967  58.612  1.00  0.00           C
ATOM    503  CD2 LEU A 129      28.615  28.266  57.291  1.00  0.00           C
ATOM    504  C   LEU A 129      28.505  26.566  61.462  1.00  0.00           C
ATOM    505  O   LEU A 129      27.607  25.724  61.448  1.00  0.00           O
ATOM    506  N   MET A 130      29.712  26.237  61.942  1.00  0.00           N
ATOM    507  CA  MET A 130      30.160  24.909  62.276  1.00  0.00           C
ATOM    508  CB  MET A 130      31.345  24.558  61.366  1.00  0.00           C
ATOM    509  CG  MET A 130      31.228  24.597  59.851  1.00  0.00           C
ATOM    510  SD  MET A 130      31.023  26.133  58.908  1.00  0.00           S
ATOM    511  CE  MET A 130      31.712  25.642  57.317  1.00  0.00           C
ATOM    512  C   MET A 130      30.632  24.596  63.688  1.00  0.00           C
ATOM    513  O   MET A 130      30.242  23.644  64.371  1.00  0.00           O
ATOM    514  N   GLY A 131      31.428  25.532  64.207  1.00  0.00           N
ATOM    515  CA  GLY A 131      32.046  25.292  65.500  1.00  0.00           C
ATOM    516  C   GLY A 131      33.134  26.332  65.724  1.00  0.00           C
ATOM    517  O   GLY A 131      32.826  27.289  66.423  1.00  0.00           O
ATOM    518  N   THR A 132      34.297  26.149  65.089  1.00  0.00           N
ATOM    519  CA  THR A 132      35.496  26.925  65.332  1.00  0.00           C
ATOM    520  CB  THR A 132      36.223  26.237  66.479  1.00  0.00           C
ATOM    521  CG2 THR A 132      36.709  24.841  66.096  1.00  0.00           C
ATOM    522  OG1 THR A 132      37.236  27.057  67.017  1.00  0.00           O
ATOM    523  C   THR A 132      36.416  27.097  64.132  1.00  0.00           C
ATOM    524  O   THR A 132      36.572  26.241  63.276  1.00  0.00           O
ATOM    525  N   TRP A 133      37.117  28.221  63.993  1.00  0.00           N
ATOM    526  CA  TRP A 133      38.240  28.484  63.127  1.00  0.00           C
ATOM    527  CB  TRP A 133      38.669  29.950  63.083  1.00  0.00           C
ATOM    528  CG  TRP A 133      40.024  30.182  62.493  1.00  0.00           C
ATOM    529  CD1 TRP A 133      41.176  30.201  63.214  1.00  0.00           C
ATOM    530  NE1 TRP A 133      42.219  30.456  62.345  1.00  0.00           N
ATOM    531  CE2 TRP A 133      41.813  30.409  61.034  1.00  0.00           C
ATOM    532  CZ2 TRP A 133      42.561  30.567  59.860  1.00  0.00           C
ATOM    533  CH2 TRP A 133      41.825  30.334  58.695  1.00  0.00           C
ATOM    534  CZ3 TRP A 133      40.430  30.210  58.700  1.00  0.00           C
ATOM    535  CE3 TRP A 133      39.703  30.102  59.884  1.00  0.00           C
ATOM    536  CD2 TRP A 133      40.406  30.257  61.090  1.00  0.00           C
ATOM    537  C   TRP A 133      39.402  27.563  63.480  1.00  0.00           C
ATOM    538  O   TRP A 133      39.923  27.602  64.594  1.00  0.00           O
ATOM    539  N   PRO A 134      39.772  26.561  62.674  1.00  0.00           N
ATOM    540  CD  PRO A 134      39.301  26.345  61.326  1.00  0.00           C
ATOM    541  CG  PRO A 134      39.648  24.932  60.879  1.00  0.00           C
ATOM    542  CB  PRO A 134      39.869  24.256  62.232  1.00  0.00           C
ATOM    543  CA  PRO A 134      40.409  25.351  63.160  1.00  0.00           C
ATOM    544  C   PRO A 134      41.917  25.520  63.137  1.00  0.00           C
ATOM    545  O   PRO A 134      42.516  24.476  63.398  1.00  0.00           O
ATOM    546  N   PHE A 135      42.551  26.665  62.906  1.00  0.00           N
ATOM    547  CA  PHE A 135      43.957  26.934  62.687  1.00  0.00           C
ATOM    548  CB  PHE A 135      44.007  27.177  61.171  1.00  0.00           C
ATOM    549  CG  PHE A 135      43.591  26.136  60.155  1.00  0.00           C
ATOM    550  CD1 PHE A 135      44.196  24.879  60.311  1.00  0.00           C
ATOM    551  CE1 PHE A 135      44.067  23.997  59.238  1.00  0.00           C
ATOM    552  CZ  PHE A 135      43.319  24.335  58.090  1.00  0.00           C
ATOM    553  CE2 PHE A 135      42.671  25.565  57.972  1.00  0.00           C
ATOM    554  CD2 PHE A 135      42.852  26.484  59.026  1.00  0.00           C
ATOM    555  C   PHE A 135      44.485  28.125  63.452  1.00  0.00           C
ATOM    556  O   PHE A 135      43.780  28.688  64.281  1.00  0.00           O
ATOM    557  N   GLY A 136      45.755  28.508  63.237  1.00  0.00           N
ATOM    558  CA  GLY A 136      46.411  29.584  63.939  1.00  0.00           C
ATOM    559  C   GLY A 136      46.425  30.896  63.157  1.00  0.00           C
ATOM    560  O   GLY A 136      45.731  31.197  62.181  1.00  0.00           O
ATOM    561  N   ASN A 137      47.253  31.831  63.627  1.00  0.00           N
ATOM    562  CA  ASN A 137      47.280  33.190  63.144  1.00  0.00           C
ATOM    563  CB  ASN A 137      47.918  34.035  64.232  1.00  0.00           C
ATOM    564  CG  ASN A 137      47.672  35.529  64.019  1.00  0.00           C
ATOM    565  OD1 ASN A 137      48.423  36.117  63.254  1.00  0.00           O
ATOM    566  ND2 ASN A 137      46.604  36.088  64.577  1.00  0.00           N
ATOM    567  C   ASN A 137      47.953  33.316  61.778  1.00  0.00           C
ATOM    568  O   ASN A 137      47.347  33.987  60.945  1.00  0.00           O
ATOM    569  N   ILE A 138      49.007  32.563  61.495  1.00  0.00           N
ATOM    570  CA  ILE A 138      49.673  32.561  60.202  1.00  0.00           C
ATOM    571  CB  ILE A 138      50.958  31.758  60.196  1.00  0.00           C
ATOM    572  CG2 ILE A 138      51.671  31.913  58.860  1.00  0.00           C
ATOM    573  CG1 ILE A 138      51.880  31.896  61.408  1.00  0.00           C
ATOM    574  CD  ILE A 138      52.408  33.296  61.698  1.00  0.00           C
ATOM    575  C   ILE A 138      48.729  32.136  59.086  1.00  0.00           C
ATOM    576  O   ILE A 138      48.570  32.951  58.191  1.00  0.00           O
ATOM    577  N   LEU A 139      48.105  30.971  59.308  1.00  0.00           N
ATOM    578  CA  LEU A 139      47.037  30.615  58.407  1.00  0.00           C
ATOM    579  CB  LEU A 139      46.590  29.208  58.790  1.00  0.00           C
ATOM    580  CG  LEU A 139      47.471  28.104  58.219  1.00  0.00           C
ATOM    581  CD1 LEU A 139      47.170  26.726  58.795  1.00  0.00           C
ATOM    582  CD2 LEU A 139      47.229  28.007  56.714  1.00  0.00           C
ATOM    583  C   LEU A 139      45.841  31.541  58.233  1.00  0.00           C
ATOM    584  O   LEU A 139      45.394  31.609  57.088  1.00  0.00           O
ATOM    585  N   CYS A 140      45.523  32.425  59.183  1.00  0.00           N
ATOM    586  CA  CYS A 140      44.499  33.436  59.021  1.00  0.00           C
ATOM    587  CB  CYS A 140      43.946  33.866  60.367  1.00  0.00           C
ATOM    588  SG  CYS A 140      42.622  35.092  60.432  1.00  0.00           S
ATOM    589  C   CYS A 140      44.982  34.559  58.087  1.00  0.00           C
ATOM    590  O   CYS A 140      44.290  34.981  57.167  1.00  0.00           O
ATOM    591  N   LYS A 141      46.259  34.932  58.292  1.00  0.00           N
ATOM    592  CA  LYS A 141      46.925  35.870  57.416  1.00  0.00           C
ATOM    593  CB  LYS A 141      48.260  36.241  58.053  1.00  0.00           C
ATOM    594  CG  LYS A 141      48.110  37.214  59.207  1.00  0.00           C
ATOM    595  CD  LYS A 141      49.469  37.405  59.889  1.00  0.00           C
ATOM    596  CE  LYS A 141      49.543  38.282  61.130  1.00  0.00           C
ATOM    597  NZ  LYS A 141      48.733  39.519  61.089  1.00  0.00           N
ATOM    598  C   LYS A 141      47.154  35.289  56.026  1.00  0.00           C
ATOM    599  O   LYS A 141      47.356  36.184  55.209  1.00  0.00           O
ATOM    600  N   ILE A 142      47.151  33.991  55.717  1.00  0.00           N
ATOM    601  CA  ILE A 142      47.010  33.444  54.375  1.00  0.00           C
ATOM    602  CB  ILE A 142      47.428  31.995  54.211  1.00  0.00           C
ATOM    603  CG2 ILE A 142      47.468  31.679  52.719  1.00  0.00           C
ATOM    604  CG1 ILE A 142      48.758  31.627  54.886  1.00  0.00           C
ATOM    605  CD  ILE A 142      49.093  30.143  54.811  1.00  0.00           C
ATOM    606  C   ILE A 142      45.601  33.679  53.842  1.00  0.00           C
ATOM    607  O   ILE A 142      45.428  34.230  52.763  1.00  0.00           O
ATOM    608  N   VAL A 143      44.604  33.168  54.558  1.00  0.00           N
ATOM    609  CA  VAL A 143      43.261  32.980  54.026  1.00  0.00           C
ATOM    610  CB  VAL A 143      42.330  32.252  54.979  1.00  0.00           C
ATOM    611  CG1 VAL A 143      40.818  32.336  54.727  1.00  0.00           C
ATOM    612  CG2 VAL A 143      42.604  30.750  54.883  1.00  0.00           C
ATOM    613  C   VAL A 143      42.665  34.331  53.637  1.00  0.00           C
ATOM    614  O   VAL A 143      42.108  34.444  52.539  1.00  0.00           O
ATOM    615  N   ILE A 144      42.725  35.360  54.484  1.00  0.00           N
ATOM    616  CA  ILE A 144      42.256  36.689  54.170  1.00  0.00           C
ATOM    617  CB  ILE A 144      42.306  37.469  55.473  1.00  0.00           C
ATOM    618  CG2 ILE A 144      42.122  38.949  55.162  1.00  0.00           C
ATOM    619  CG1 ILE A 144      41.129  37.118  56.360  1.00  0.00           C
ATOM    620  CD  ILE A 144      40.957  37.657  57.784  1.00  0.00           C
ATOM    621  C   ILE A 144      42.991  37.389  53.041  1.00  0.00           C
ATOM    622  O   ILE A 144      42.282  38.015  52.257  1.00  0.00           O
ATOM    623  N   SER A 145      44.269  37.070  52.773  1.00  0.00           N
ATOM    624  CA  SER A 145      45.015  37.479  51.603  1.00  0.00           C
ATOM    625  CB  SER A 145      46.500  37.154  51.800  1.00  0.00           C
ATOM    626  OG  SER A 145      46.978  37.746  52.979  1.00  0.00           O
ATOM    627  C   SER A 145      44.500  36.845  50.313  1.00  0.00           C
ATOM    628  O   SER A 145      44.098  37.599  49.434  1.00  0.00           O
ATOM    629  N   ILE A 146      44.379  35.516  50.222  1.00  0.00           N
ATOM    630  CA  ILE A 146      43.752  34.949  49.038  1.00  0.00           C
ATOM    631  CB  ILE A 146      44.148  33.482  48.934  1.00  0.00           C
ATOM    632  CG2 ILE A 146      45.659  33.318  48.759  1.00  0.00           C
ATOM    633  CG1 ILE A 146      43.391  32.559  49.897  1.00  0.00           C
ATOM    634  CD  ILE A 146      43.678  31.064  49.711  1.00  0.00           C
ATOM    635  C   ILE A 146      42.265  35.193  48.812  1.00  0.00           C
ATOM    636  O   ILE A 146      41.788  35.252  47.678  1.00  0.00           O
ATOM    637  N   ASP A 147      41.562  35.432  49.919  1.00  0.00           N
ATOM    638  CA  ASP A 147      40.188  35.845  49.782  1.00  0.00           C
ATOM    639  CB  ASP A 147      39.623  35.976  51.194  1.00  0.00           C
ATOM    640  CG  ASP A 147      38.122  36.245  51.128  1.00  0.00           C
ATOM    641  OD1 ASP A 147      37.324  35.371  50.717  1.00  0.00           O
ATOM    642  OD2 ASP A 147      37.606  37.321  51.488  1.00  0.00           O
ATOM    643  C   ASP A 147      39.921  37.095  48.954  1.00  0.00           C
ATOM    644  O   ASP A 147      38.994  37.147  48.147  1.00  0.00           O
ATOM    645  N   TYR A 148      40.801  38.089  49.053  1.00  0.00           N
ATOM    646  CA  TYR A 148      40.652  39.307  48.279  1.00  0.00           C
ATOM    647  CB  TYR A 148      40.988  40.517  49.130  1.00  0.00           C
ATOM    648  CG  TYR A 148      39.859  40.797  50.093  1.00  0.00           C
ATOM    649  CD1 TYR A 148      38.919  41.781  49.774  1.00  0.00           C
ATOM    650  CE1 TYR A 148      37.949  42.234  50.658  1.00  0.00           C
ATOM    651  CZ  TYR A 148      37.947  41.765  51.990  1.00  0.00           C
ATOM    652  OH  TYR A 148      37.143  42.205  52.988  1.00  0.00           O
ATOM    653  CE2 TYR A 148      38.947  40.851  52.389  1.00  0.00           C
ATOM    654  CD2 TYR A 148      39.838  40.348  51.424  1.00  0.00           C
ATOM    655  C   TYR A 148      41.519  39.379  47.030  1.00  0.00           C
ATOM    656  O   TYR A 148      41.095  39.940  46.024  1.00  0.00           O
ATOM    657  N   TYR A 149      42.764  38.909  47.065  1.00  0.00           N
ATOM    658  CA  TYR A 149      43.779  39.101  46.047  1.00  0.00           C
ATOM    659  CB  TYR A 149      45.141  38.607  46.535  1.00  0.00           C
ATOM    660  CG  TYR A 149      46.200  38.567  45.464  1.00  0.00           C
ATOM    661  CD1 TYR A 149      46.695  39.749  44.898  1.00  0.00           C
ATOM    662  CE1 TYR A 149      47.602  39.664  43.824  1.00  0.00           C
ATOM    663  CZ  TYR A 149      48.204  38.444  43.429  1.00  0.00           C
ATOM    664  OH  TYR A 149      49.140  38.380  42.455  1.00  0.00           O
ATOM    665  CE2 TYR A 149      47.787  37.293  44.126  1.00  0.00           C
ATOM    666  CD2 TYR A 149      46.762  37.339  45.078  1.00  0.00           C
ATOM    667  C   TYR A 149      43.362  38.395  44.762  1.00  0.00           C
ATOM    668  O   TYR A 149      43.280  39.003  43.704  1.00  0.00           O
ATOM    669  N   ASN A 150      42.989  37.117  44.793  1.00  0.00           N
ATOM    670  CA  ASN A 150      42.505  36.356  43.657  1.00  0.00           C
ATOM    671  CB  ASN A 150      42.548  34.861  43.985  1.00  0.00           C
ATOM    672  CG  ASN A 150      43.925  34.260  43.786  1.00  0.00           C
ATOM    673  OD1 ASN A 150      44.874  34.723  44.401  1.00  0.00           O
ATOM    674  ND2 ASN A 150      44.136  33.116  43.119  1.00  0.00           N
ATOM    675  C   ASN A 150      41.111  36.791  43.199  1.00  0.00           C
ATOM    676  O   ASN A 150      40.785  36.585  42.045  1.00  0.00           O
ATOM    677  N   MET A 151      40.292  37.330  44.105  1.00  0.00           N
ATOM    678  CA  MET A 151      39.096  38.009  43.636  1.00  0.00           C
ATOM    679  CB  MET A 151      38.124  38.308  44.764  1.00  0.00           C
ATOM    680  CG  MET A 151      36.805  39.004  44.401  1.00  0.00           C
ATOM    681  SD  MET A 151      36.932  40.784  44.091  1.00  0.00           S
ATOM    682  CE  MET A 151      35.334  41.159  43.309  1.00  0.00           C
ATOM    683  C   MET A 151      39.440  39.229  42.775  1.00  0.00           C
ATOM    684  O   MET A 151      38.971  39.248  41.642  1.00  0.00           O
ATOM    685  N   PHE A 152      40.435  40.026  43.183  1.00  0.00           N
ATOM    686  CA  PHE A 152      40.883  41.165  42.437  1.00  0.00           C
ATOM    687  CB  PHE A 152      41.797  42.016  43.331  1.00  0.00           C
ATOM    688  CG  PHE A 152      41.066  43.031  44.178  1.00  0.00           C
ATOM    689  CD1 PHE A 152      41.067  43.013  45.569  1.00  0.00           C
ATOM    690  CE1 PHE A 152      40.304  43.897  46.348  1.00  0.00           C
ATOM    691  CZ  PHE A 152      39.511  44.818  45.664  1.00  0.00           C
ATOM    692  CE2 PHE A 152      39.576  45.004  44.280  1.00  0.00           C
ATOM    693  CD2 PHE A 152      40.397  44.110  43.573  1.00  0.00           C
ATOM    694  C   PHE A 152      41.471  40.843  41.069  1.00  0.00           C
ATOM    695  O   PHE A 152      41.068  41.474  40.093  1.00  0.00           O
ATOM    696  N   THR A 153      42.239  39.765  40.976  1.00  0.00           N
ATOM    697  CA  THR A 153      42.771  39.347  39.690  1.00  0.00           C
ATOM    698  CB  THR A 153      43.853  38.274  39.845  1.00  0.00           C
ATOM    699  CG2 THR A 153      44.685  38.156  38.569  1.00  0.00           C
ATOM    700  OG1 THR A 153      44.747  38.598  40.861  1.00  0.00           O
ATOM    701  C   THR A 153      41.661  38.871  38.751  1.00  0.00           C
ATOM    702  O   THR A 153      41.789  39.009  37.540  1.00  0.00           O
ATOM    703  N   SER A 154      40.567  38.288  39.246  1.00  0.00           N
ATOM    704  CA  SER A 154      39.547  37.633  38.444  1.00  0.00           C
ATOM    705  CB  SER A 154      38.781  36.709  39.386  1.00  0.00           C
ATOM    706  OG  SER A 154      39.524  35.573  39.754  1.00  0.00           O
ATOM    707  C   SER A 154      38.564  38.674  37.932  1.00  0.00           C
ATOM    708  O   SER A 154      38.039  38.526  36.841  1.00  0.00           O
ATOM    709  N   ILE A 155      38.369  39.769  38.671  1.00  0.00           N
ATOM    710  CA  ILE A 155      37.610  40.882  38.123  1.00  0.00           C
ATOM    711  CB  ILE A 155      37.037  41.758  39.227  1.00  0.00           C
ATOM    712  CG2 ILE A 155      35.912  40.918  39.838  1.00  0.00           C
ATOM    713  CG1 ILE A 155      37.986  42.292  40.301  1.00  0.00           C
ATOM    714  CD  ILE A 155      37.479  43.429  41.160  1.00  0.00           C
ATOM    715  C   ILE A 155      38.385  41.703  37.103  1.00  0.00           C
ATOM    716  O   ILE A 155      37.925  42.044  36.032  1.00  0.00           O
ATOM    717  N   PHE A 156      39.695  41.856  37.335  1.00  0.00           N
ATOM    718  CA  PHE A 156      40.604  42.627  36.490  1.00  0.00           C
ATOM    719  CB  PHE A 156      41.877  42.784  37.321  1.00  0.00           C
ATOM    720  CG  PHE A 156      41.828  43.783  38.456  1.00  0.00           C
ATOM    721  CD1 PHE A 156      42.962  43.944  39.263  1.00  0.00           C
ATOM    722  CE1 PHE A 156      42.971  44.820  40.353  1.00  0.00           C
ATOM    723  CZ  PHE A 156      41.851  45.632  40.553  1.00  0.00           C
ATOM    724  CE2 PHE A 156      40.650  45.386  39.867  1.00  0.00           C
ATOM    725  CD2 PHE A 156      40.671  44.490  38.798  1.00  0.00           C
ATOM    726  C   PHE A 156      40.843  41.828  35.215  1.00  0.00           C
ATOM    727  O   PHE A 156      41.142  42.445  34.187  1.00  0.00           O
ATOM    728  N   THR A 157      40.760  40.500  35.215  1.00  0.00           N
ATOM    729  CA  THR A 157      40.815  39.660  34.046  1.00  0.00           C
ATOM    730  CB  THR A 157      41.393  38.266  34.305  1.00  0.00           C
ATOM    731  CG2 THR A 157      41.287  37.174  33.248  1.00  0.00           C
ATOM    732  OG1 THR A 157      42.783  38.405  34.529  1.00  0.00           O
ATOM    733  C   THR A 157      39.479  39.528  33.353  1.00  0.00           C
ATOM    734  O   THR A 157      39.505  39.309  32.138  1.00  0.00           O
ATOM    735  N   LEU A 158      38.336  39.711  34.008  1.00  0.00           N
ATOM    736  CA  LEU A 158      37.044  39.769  33.352  1.00  0.00           C
ATOM    737  CB  LEU A 158      35.987  39.559  34.430  1.00  0.00           C
ATOM    738  CG  LEU A 158      34.585  39.154  33.962  1.00  0.00           C
ATOM    739  CD1 LEU A 158      34.515  38.158  32.813  1.00  0.00           C
ATOM    740  CD2 LEU A 158      33.765  38.577  35.104  1.00  0.00           C
ATOM    741  C   LEU A 158      36.927  41.128  32.666  1.00  0.00           C
ATOM    742  O   LEU A 158      36.349  41.191  31.578  1.00  0.00           O
ATOM    743  N   CYS A 159      37.737  42.092  33.104  1.00  0.00           N
ATOM    744  CA  CYS A 159      37.809  43.291  32.276  1.00  0.00           C
ATOM    745  CB  CYS A 159      38.453  44.410  33.097  1.00  0.00           C
ATOM    746  SG  CYS A 159      37.594  44.834  34.625  1.00  0.00           S
ATOM    747  C   CYS A 159      38.510  43.096  30.929  1.00  0.00           C
ATOM    748  O   CYS A 159      37.878  43.424  29.934  1.00  0.00           O
ATOM    749  N   THR A 160      39.712  42.507  30.956  1.00  0.00           N
ATOM    750  CA  THR A 160      40.374  42.126  29.722  1.00  0.00           C
ATOM    751  CB  THR A 160      41.837  41.794  29.999  1.00  0.00           C
ATOM    752  CG2 THR A 160      42.626  42.788  30.857  1.00  0.00           C
ATOM    753  OG1 THR A 160      41.857  40.610  30.759  1.00  0.00           O
ATOM    754  C   THR A 160      39.711  41.047  28.879  1.00  0.00           C
ATOM    755  O   THR A 160      39.612  41.273  27.681  1.00  0.00           O
ATOM    756  N   MET A 161      39.023  40.021  29.406  1.00  0.00           N
ATOM    757  CA  MET A 161      38.233  39.089  28.627  1.00  0.00           C
ATOM    758  CB  MET A 161      37.831  37.912  29.515  1.00  0.00           C
ATOM    759  CG  MET A 161      37.284  36.740  28.699  1.00  0.00           C
ATOM    760  SD  MET A 161      36.573  35.437  29.752  1.00  0.00           S
ATOM    761  CE  MET A 161      35.969  34.287  28.503  1.00  0.00           C
ATOM    762  C   MET A 161      37.105  39.748  27.851  1.00  0.00           C
ATOM    763  O   MET A 161      36.565  39.233  26.878  1.00  0.00           O
ATOM    764  N   SER A 162      36.694  40.972  28.230  1.00  0.00           N
ATOM    765  CA  SER A 162      35.645  41.753  27.613  1.00  0.00           C
ATOM    766  CB  SER A 162      34.844  42.583  28.622  1.00  0.00           C
ATOM    767  OG  SER A 162      34.379  41.844  29.728  1.00  0.00           O
ATOM    768  C   SER A 162      36.166  42.681  26.534  1.00  0.00           C
ATOM    769  O   SER A 162      35.656  42.682  25.409  1.00  0.00           O
ATOM    770  N   VAL A 163      37.328  43.280  26.820  1.00  0.00           N
ATOM    771  CA  VAL A 163      38.090  44.074  25.891  1.00  0.00           C
ATOM    772  CB  VAL A 163      39.284  44.741  26.587  1.00  0.00           C
ATOM    773  CG1 VAL A 163      40.262  45.356  25.578  1.00  0.00           C
ATOM    774  CG2 VAL A 163      38.822  45.830  27.549  1.00  0.00           C
ATOM    775  C   VAL A 163      38.527  43.241  24.692  1.00  0.00           C
ATOM    776  O   VAL A 163      38.765  43.818  23.634  1.00  0.00           O
ATOM    777  N   ASP A 164      38.700  41.928  24.858  1.00  0.00           N
ATOM    778  CA  ASP A 164      39.305  40.985  23.927  1.00  0.00           C
ATOM    779  CB  ASP A 164      39.583  39.641  24.607  1.00  0.00           C
ATOM    780  CG  ASP A 164      40.227  38.813  23.504  1.00  0.00           C
ATOM    781  OD1 ASP A 164      41.238  39.216  22.901  1.00  0.00           O
ATOM    782  OD2 ASP A 164      39.641  37.744  23.184  1.00  0.00           O
ATOM    783  C   ASP A 164      38.311  40.831  22.793  1.00  0.00           C
ATOM    784  O   ASP A 164      38.603  41.145  21.643  1.00  0.00           O
ATOM    785  N   ARG A 165      37.068  40.491  23.159  1.00  0.00           N
ATOM    786  CA  ARG A 165      36.054  40.171  22.169  1.00  0.00           C
ATOM    787  CB  ARG A 165      35.152  39.084  22.761  1.00  0.00           C
ATOM    788  CG  ARG A 165      33.914  39.543  23.537  1.00  0.00           C
ATOM    789  CD  ARG A 165      33.218  38.360  24.188  1.00  0.00           C
ATOM    790  NE  ARG A 165      33.846  38.180  25.490  1.00  0.00           N
ATOM    791  CZ  ARG A 165      33.338  37.652  26.610  1.00  0.00           C
ATOM    792  NH1 ARG A 165      32.116  37.074  26.681  1.00  0.00           N
ATOM    793  NH2 ARG A 165      34.039  37.705  27.738  1.00  0.00           N
ATOM    794  C   ARG A 165      35.347  41.414  21.699  1.00  0.00           C
ATOM    795  O   ARG A 165      34.649  41.274  20.703  1.00  0.00           O
ATOM    796  N   TYR A 166      35.528  42.594  22.316  1.00  0.00           N
ATOM    797  CA  TYR A 166      35.034  43.817  21.723  1.00  0.00           C
ATOM    798  CB  TYR A 166      34.989  44.895  22.816  1.00  0.00           C
ATOM    799  CG  TYR A 166      35.364  46.306  22.472  1.00  0.00           C
ATOM    800  CD1 TYR A 166      34.521  47.085  21.650  1.00  0.00           C
ATOM    801  CE1 TYR A 166      34.885  48.375  21.238  1.00  0.00           C
ATOM    802  CZ  TYR A 166      36.062  48.978  21.735  1.00  0.00           C
ATOM    803  OH  TYR A 166      36.457  50.121  21.108  1.00  0.00           O
ATOM    804  CE2 TYR A 166      36.844  48.284  22.684  1.00  0.00           C
ATOM    805  CD2 TYR A 166      36.452  46.994  23.035  1.00  0.00           C
ATOM    806  C   TYR A 166      35.980  44.271  20.616  1.00  0.00           C
ATOM    807  O   TYR A 166      35.523  44.349  19.481  1.00  0.00           O
ATOM    808  N   ILE A 167      37.287  44.353  20.849  1.00  0.00           N
ATOM    809  CA  ILE A 167      38.212  44.829  19.832  1.00  0.00           C
ATOM    810  CB  ILE A 167      39.595  45.285  20.308  1.00  0.00           C
ATOM    811  CG2 ILE A 167      39.431  46.376  21.368  1.00  0.00           C
ATOM    812  CG1 ILE A 167      40.571  44.138  20.572  1.00  0.00           C
ATOM    813  CD  ILE A 167      41.908  44.705  21.045  1.00  0.00           C
ATOM    814  C   ILE A 167      38.288  43.967  18.584  1.00  0.00           C
ATOM    815  O   ILE A 167      38.585  44.502  17.518  1.00  0.00           O
ATOM    816  N   ALA A 168      38.121  42.655  18.761  1.00  0.00           N
ATOM    817  CA  ALA A 168      38.027  41.830  17.568  1.00  0.00           C
ATOM    818  CB  ALA A 168      37.728  40.388  17.985  1.00  0.00           C
ATOM    819  C   ALA A 168      37.008  42.249  16.520  1.00  0.00           C
ATOM    820  O   ALA A 168      37.137  42.107  15.306  1.00  0.00           O
ATOM    821  N   VAL A 169      35.858  42.699  17.019  1.00  0.00           N
ATOM    822  CA  VAL A 169      34.722  43.129  16.237  1.00  0.00           C
ATOM    823  CB  VAL A 169      33.386  42.960  16.956  1.00  0.00           C
ATOM    824  CG1 VAL A 169      32.162  43.412  16.152  1.00  0.00           C
ATOM    825  CG2 VAL A 169      33.226  41.525  17.437  1.00  0.00           C
ATOM    826  C   VAL A 169      34.991  44.571  15.809  1.00  0.00           C
ATOM    827  O   VAL A 169      34.905  44.927  14.638  1.00  0.00           O
ATOM    828  N   CYS A 170      35.374  45.441  16.739  1.00  0.00           N
ATOM    829  CA  CYS A 170      35.346  46.869  16.544  1.00  0.00           C
ATOM    830  CB  CYS A 170      35.093  47.598  17.860  1.00  0.00           C
ATOM    831  SG  CYS A 170      33.327  47.445  18.207  1.00  0.00           S
ATOM    832  C   CYS A 170      36.537  47.483  15.820  1.00  0.00           C
ATOM    833  O   CYS A 170      36.408  48.451  15.073  1.00  0.00           O
ATOM    834  N   HIS A 171      37.702  46.828  15.987  1.00  0.00           N
ATOM    835  CA  HIS A 171      39.028  47.275  15.602  1.00  0.00           C
ATOM    836  CB  HIS A 171      39.582  48.065  16.778  1.00  0.00           C
ATOM    837  CG  HIS A 171      40.654  49.063  16.443  1.00  0.00           C
ATOM    838  ND1 HIS A 171      41.519  49.656  17.372  1.00  0.00           N
ATOM    839  CE1 HIS A 171      42.286  50.505  16.681  1.00  0.00           C
ATOM    840  NE2 HIS A 171      42.193  50.238  15.375  1.00  0.00           N
ATOM    841  CD2 HIS A 171      41.168  49.337  15.199  1.00  0.00           C
ATOM    842  C   HIS A 171      39.891  46.181  14.981  1.00  0.00           C
ATOM    843  O   HIS A 171      41.057  46.041  15.336  1.00  0.00           O
ATOM    844  N   PRO A 172      39.361  45.396  14.035  1.00  0.00           N
ATOM    845  CD  PRO A 172      38.105  45.592  13.356  1.00  0.00           C
ATOM    846  CG  PRO A 172      38.142  44.938  11.962  1.00  0.00           C
ATOM    847  CB  PRO A 172      39.025  43.756  12.305  1.00  0.00           C
ATOM    848  CA  PRO A 172      39.791  44.090  13.578  1.00  0.00           C
ATOM    849  C   PRO A 172      41.282  44.144  13.286  1.00  0.00           C
ATOM    850  O   PRO A 172      42.052  43.330  13.817  1.00  0.00           O
ATOM    851  N   VAL A 173      41.785  44.997  12.389  1.00  0.00           N
ATOM    852  CA  VAL A 173      43.108  44.870  11.827  1.00  0.00           C
ATOM    853  CB  VAL A 173      43.118  45.155  10.329  1.00  0.00           C
ATOM    854  CG1 VAL A 173      42.250  44.224   9.488  1.00  0.00           C
ATOM    855  CG2 VAL A 173      42.723  46.603  10.043  1.00  0.00           C
ATOM    856  C   VAL A 173      44.236  45.473  12.653  1.00  0.00           C
ATOM    857  O   VAL A 173      45.384  45.355  12.246  1.00  0.00           O
ATOM    858  N   LYS A 174      43.907  45.942  13.863  1.00  0.00           N
ATOM    859  CA  LYS A 174      44.823  46.367  14.898  1.00  0.00           C
ATOM    860  CB  LYS A 174      44.594  47.768  15.439  1.00  0.00           C
ATOM    861  CG  LYS A 174      45.450  48.307  16.589  1.00  0.00           C
ATOM    862  CD  LYS A 174      46.963  48.223  16.442  1.00  0.00           C
ATOM    863  CE  LYS A 174      47.885  48.630  17.587  1.00  0.00           C
ATOM    864  NZ  LYS A 174      47.863  47.676  18.720  1.00  0.00           N
ATOM    865  C   LYS A 174      44.720  45.458  16.118  1.00  0.00           C
ATOM    866  O   LYS A 174      45.742  45.057  16.686  1.00  0.00           O
ATOM    867  N   ALA A 175      43.562  44.924  16.471  1.00  0.00           N
ATOM    868  CA  ALA A 175      43.331  43.729  17.264  1.00  0.00           C
ATOM    869  CB  ALA A 175      41.829  43.573  17.468  1.00  0.00           C
ATOM    870  C   ALA A 175      43.954  42.445  16.751  1.00  0.00           C
ATOM    871  O   ALA A 175      44.437  41.658  17.564  1.00  0.00           O
ATOM    872  N   LEU A 176      44.063  42.221  15.439  1.00  0.00           N
ATOM    873  CA  LEU A 176      44.816  41.141  14.835  1.00  0.00           C
ATOM    874  CB  LEU A 176      44.588  41.194  13.336  1.00  0.00           C
ATOM    875  CG  LEU A 176      45.121  39.997  12.569  1.00  0.00           C
ATOM    876  CD1 LEU A 176      44.554  38.676  13.066  1.00  0.00           C
ATOM    877  CD2 LEU A 176      44.706  40.147  11.103  1.00  0.00           C
ATOM    878  C   LEU A 176      46.306  41.090  15.176  1.00  0.00           C
ATOM    879  O   LEU A 176      46.840  39.982  15.207  1.00  0.00           O
ATOM    880  N   ASP A 177      46.883  42.230  15.544  1.00  0.00           N
ATOM    881  CA  ASP A 177      48.197  42.500  16.123  1.00  0.00           C
ATOM    882  CB  ASP A 177      48.803  43.820  15.657  1.00  0.00           C
ATOM    883  CG  ASP A 177      50.289  43.919  15.994  1.00  0.00           C
ATOM    884  OD1 ASP A 177      51.028  43.662  15.010  1.00  0.00           O
ATOM    885  OD2 ASP A 177      50.702  44.332  17.096  1.00  0.00           O
ATOM    886  C   ASP A 177      48.192  42.396  17.646  1.00  0.00           C
ATOM    887  O   ASP A 177      48.972  41.694  18.285  1.00  0.00           O
ATOM    888  N   PHE A 178      47.144  42.984  18.214  1.00  0.00           N
ATOM    889  CA  PHE A 178      47.046  43.021  19.652  1.00  0.00           C
ATOM    890  CB  PHE A 178      45.915  43.979  20.049  1.00  0.00           C
ATOM    891  CG  PHE A 178      46.203  44.472  21.455  1.00  0.00           C
ATOM    892  CD1 PHE A 178      47.360  45.201  21.729  1.00  0.00           C
ATOM    893  CE1 PHE A 178      47.666  45.572  23.039  1.00  0.00           C
ATOM    894  CZ  PHE A 178      46.814  45.184  24.076  1.00  0.00           C
ATOM    895  CE2 PHE A 178      45.694  44.384  23.815  1.00  0.00           C
ATOM    896  CD2 PHE A 178      45.369  44.044  22.494  1.00  0.00           C
ATOM    897  C   PHE A 178      46.784  41.684  20.328  1.00  0.00           C
ATOM    898  O   PHE A 178      47.025  41.504  21.519  1.00  0.00           O
ATOM    899  N   ARG A 179      46.321  40.682  19.589  1.00  0.00           N
ATOM    900  CA  ARG A 179      45.954  39.375  20.101  1.00  0.00           C
ATOM    901  CB  ARG A 179      44.732  38.966  19.288  1.00  0.00           C
ATOM    902  CG  ARG A 179      43.471  39.513  19.941  1.00  0.00           C
ATOM    903  CD  ARG A 179      42.211  39.166  19.146  1.00  0.00           C
ATOM    904  NE  ARG A 179      41.132  38.793  20.056  1.00  0.00           N
ATOM    905  CZ  ARG A 179      40.024  38.054  19.834  1.00  0.00           C
ATOM    906  NH1 ARG A 179      39.085  37.624  20.680  1.00  0.00           N
ATOM    907  NH2 ARG A 179      39.808  37.492  18.631  1.00  0.00           N
ATOM    908  C   ARG A 179      47.052  38.327  20.096  1.00  0.00           C
ATOM    909  O   ARG A 179      46.754  37.206  20.505  1.00  0.00           O
ATOM    910  N   THR A 180      48.238  38.728  19.648  1.00  0.00           N
ATOM    911  CA  THR A 180      49.428  37.924  19.479  1.00  0.00           C
ATOM    912  CB  THR A 180      50.504  38.630  18.650  1.00  0.00           C
ATOM    913  CG2 THR A 180      50.114  38.629  17.189  1.00  0.00           C
ATOM    914  OG1 THR A 180      50.891  39.880  19.180  1.00  0.00           O
ATOM    915  C   THR A 180      49.832  37.311  20.805  1.00  0.00           C
ATOM    916  O   THR A 180      49.744  37.959  21.848  1.00  0.00           O
ATOM    917  N   PRO A 181      50.382  36.093  20.840  1.00  0.00           N
ATOM    918  CD  PRO A 181      50.847  35.291  19.731  1.00  0.00           C
ATOM    919  CG  PRO A 181      50.719  33.812  20.093  1.00  0.00           C
ATOM    920  CB  PRO A 181      51.092  33.924  21.562  1.00  0.00           C
ATOM    921  CA  PRO A 181      50.452  35.247  22.013  1.00  0.00           C
ATOM    922  C   PRO A 181      51.274  35.906  23.109  1.00  0.00           C
ATOM    923  O   PRO A 181      50.782  35.889  24.247  1.00  0.00           O
ATOM    924  N   ARG A 182      52.497  36.390  22.870  1.00  0.00           N
ATOM    925  CA  ARG A 182      53.242  37.091  23.904  1.00  0.00           C
ATOM    926  CB  ARG A 182      54.665  37.332  23.406  1.00  0.00           C
ATOM    927  CG  ARG A 182      55.724  37.562  24.469  1.00  0.00           C
ATOM    928  CD  ARG A 182      57.145  37.733  23.953  1.00  0.00           C
ATOM    929  NE  ARG A 182      58.048  38.099  25.049  1.00  0.00           N
ATOM    930  CZ  ARG A 182      58.903  39.131  25.017  1.00  0.00           C
ATOM    931  NH1 ARG A 182      59.086  39.788  23.855  1.00  0.00           N
ATOM    932  NH2 ARG A 182      59.756  39.436  26.013  1.00  0.00           N
ATOM    933  C   ARG A 182      52.704  38.440  24.337  1.00  0.00           C
ATOM    934  O   ARG A 182      52.732  38.776  25.521  1.00  0.00           O
ATOM    935  N   ASN A 183      52.102  39.128  23.374  1.00  0.00           N
ATOM    936  CA  ASN A 183      51.433  40.378  23.696  1.00  0.00           C
ATOM    937  CB  ASN A 183      51.099  40.948  22.322  1.00  0.00           C
ATOM    938  CG  ASN A 183      50.742  42.414  22.477  1.00  0.00           C
ATOM    939  OD1 ASN A 183      51.595  43.292  22.689  1.00  0.00           O
ATOM    940  ND2 ASN A 183      49.500  42.893  22.352  1.00  0.00           N
ATOM    941  C   ASN A 183      50.279  40.189  24.670  1.00  0.00           C
ATOM    942  O   ASN A 183      50.155  40.916  25.650  1.00  0.00           O
ATOM    943  N   ALA A 184      49.517  39.100  24.536  1.00  0.00           N
ATOM    944  CA  ALA A 184      48.431  38.807  25.445  1.00  0.00           C
ATOM    945  CB  ALA A 184      47.478  37.841  24.742  1.00  0.00           C
ATOM    946  C   ALA A 184      48.917  38.262  26.782  1.00  0.00           C
ATOM    947  O   ALA A 184      48.468  38.612  27.882  1.00  0.00           O
ATOM    948  N   LYS A 185      49.940  37.418  26.820  1.00  0.00           N
ATOM    949  CA  LYS A 185      50.569  36.814  27.982  1.00  0.00           C
ATOM    950  CB  LYS A 185      51.777  36.022  27.503  1.00  0.00           C
ATOM    951  CG  LYS A 185      52.661  35.570  28.678  1.00  0.00           C
ATOM    952  CD  LYS A 185      53.754  34.612  28.220  1.00  0.00           C
ATOM    953  CE  LYS A 185      54.665  33.966  29.251  1.00  0.00           C
ATOM    954  NZ  LYS A 185      55.607  33.087  28.547  1.00  0.00           N
ATOM    955  C   LYS A 185      51.081  37.938  28.869  1.00  0.00           C
ATOM    956  O   LYS A 185      50.915  37.873  30.097  1.00  0.00           O
ATOM    957  N   ILE A 186      51.591  39.061  28.385  1.00  0.00           N
ATOM    958  CA  ILE A 186      52.121  40.085  29.265  1.00  0.00           C
ATOM    959  CB  ILE A 186      53.111  40.965  28.510  1.00  0.00           C
ATOM    960  CG2 ILE A 186      53.395  42.293  29.206  1.00  0.00           C
ATOM    961  CG1 ILE A 186      54.442  40.228  28.393  1.00  0.00           C
ATOM    962  CD  ILE A 186      55.329  40.713  27.254  1.00  0.00           C
ATOM    963  C   ILE A 186      51.007  40.868  29.937  1.00  0.00           C
ATOM    964  O   ILE A 186      51.121  41.083  31.135  1.00  0.00           O
ATOM    965  N   VAL A 187      49.872  41.120  29.270  1.00  0.00           N
ATOM    966  CA  VAL A 187      48.705  41.753  29.864  1.00  0.00           C
ATOM    967  CB  VAL A 187      47.670  41.922  28.761  1.00  0.00           C
ATOM    968  CG1 VAL A 187      46.413  42.548  29.353  1.00  0.00           C
ATOM    969  CG2 VAL A 187      48.092  42.873  27.639  1.00  0.00           C
ATOM    970  C   VAL A 187      48.127  40.939  31.019  1.00  0.00           C
ATOM    971  O   VAL A 187      47.753  41.416  32.078  1.00  0.00           O
ATOM    972  N   ASN A 188      48.089  39.624  30.819  1.00  0.00           N
ATOM    973  CA  ASN A 188      47.680  38.671  31.832  1.00  0.00           C
ATOM    974  CB  ASN A 188      47.519  37.252  31.282  1.00  0.00           C
ATOM    975  CG  ASN A 188      46.211  37.277  30.496  1.00  0.00           C
ATOM    976  OD1 ASN A 188      45.240  36.975  31.207  1.00  0.00           O
ATOM    977  ND2 ASN A 188      46.089  37.732  29.251  1.00  0.00           N
ATOM    978  C   ASN A 188      48.634  38.516  33.012  1.00  0.00           C
ATOM    979  O   ASN A 188      48.311  38.804  34.167  1.00  0.00           O
ATOM    980  N   VAL A 189      49.939  38.427  32.759  1.00  0.00           N
ATOM    981  CA  VAL A 189      50.965  38.537  33.774  1.00  0.00           C
ATOM    982  CB  VAL A 189      52.310  38.139  33.180  1.00  0.00           C
ATOM    983  CG1 VAL A 189      53.374  38.229  34.267  1.00  0.00           C
ATOM    984  CG2 VAL A 189      52.344  36.667  32.766  1.00  0.00           C
ATOM    985  C   VAL A 189      50.955  39.827  34.583  1.00  0.00           C
ATOM    986  O   VAL A 189      51.120  39.771  35.810  1.00  0.00           O
ATOM    987  N   CYS A 190      50.607  40.987  34.036  1.00  0.00           N
ATOM    988  CA  CYS A 190      50.423  42.288  34.640  1.00  0.00           C
ATOM    989  CB  CYS A 190      50.427  43.374  33.573  1.00  0.00           C
ATOM    990  SG  CYS A 190      52.113  43.574  32.933  1.00  0.00           S
ATOM    991  C   CYS A 190      49.198  42.310  35.527  1.00  0.00           C
ATOM    992  O   CYS A 190      49.147  43.084  36.477  1.00  0.00           O
ATOM    993  N   ASN A 191      48.194  41.448  35.341  1.00  0.00           N
ATOM    994  CA  ASN A 191      46.925  41.496  36.046  1.00  0.00           C
ATOM    995  CB  ASN A 191      45.955  40.747  35.148  1.00  0.00           C
ATOM    996  CG  ASN A 191      44.518  41.276  35.227  1.00  0.00           C
ATOM    997  OD1 ASN A 191      43.758  40.730  36.020  1.00  0.00           O
ATOM    998  ND2 ASN A 191      44.183  42.310  34.442  1.00  0.00           N
ATOM    999  C   ASN A 191      47.109  40.943  37.455  1.00  0.00           C
ATOM   1000  O   ASN A 191      46.499  41.455  38.397  1.00  0.00           O
ATOM   1001  N   TRP A 192      48.053  40.026  37.703  1.00  0.00           N
ATOM   1002  CA  TRP A 192      48.523  39.591  39.007  1.00  0.00           C
ATOM   1003  CB  TRP A 192      49.453  38.413  38.740  1.00  0.00           C
ATOM   1004  CG  TRP A 192      48.795  37.153  38.273  1.00  0.00           C
ATOM   1005  CD1 TRP A 192      48.474  36.953  36.968  1.00  0.00           C
ATOM   1006  NE1 TRP A 192      47.698  35.816  36.925  1.00  0.00           N
ATOM   1007  CE2 TRP A 192      47.385  35.255  38.151  1.00  0.00           C
ATOM   1008  CZ2 TRP A 192      46.657  34.159  38.608  1.00  0.00           C
ATOM   1009  CH2 TRP A 192      46.699  33.859  39.978  1.00  0.00           C
ATOM   1010  CZ3 TRP A 192      47.529  34.572  40.843  1.00  0.00           C
ATOM   1011  CE3 TRP A 192      48.052  35.795  40.387  1.00  0.00           C
ATOM   1012  CD2 TRP A 192      48.119  36.102  39.021  1.00  0.00           C
ATOM   1013  C   TRP A 192      49.352  40.679  39.653  1.00  0.00           C
ATOM   1014  O   TRP A 192      49.327  40.649  40.884  1.00  0.00           O
ATOM   1015  N   ILE A 193      49.982  41.592  38.908  1.00  0.00           N
ATOM   1016  CA  ILE A 193      50.722  42.682  39.491  1.00  0.00           C
ATOM   1017  CB  ILE A 193      51.778  43.255  38.545  1.00  0.00           C
ATOM   1018  CG2 ILE A 193      52.488  44.419  39.216  1.00  0.00           C
ATOM   1019  CG1 ILE A 193      52.765  42.162  38.138  1.00  0.00           C
ATOM   1020  CD  ILE A 193      53.856  42.574  37.156  1.00  0.00           C
ATOM   1021  C   ILE A 193      49.762  43.756  40.000  1.00  0.00           C
ATOM   1022  O   ILE A 193      49.838  44.032  41.196  1.00  0.00           O
ATOM   1023  N   LEU A 194      48.746  44.183  39.252  1.00  0.00           N
ATOM   1024  CA  LEU A 194      47.789  45.203  39.582  1.00  0.00           C
ATOM   1025  CB  LEU A 194      46.820  45.187  38.396  1.00  0.00           C
ATOM   1026  CG  LEU A 194      45.755  46.273  38.381  1.00  0.00           C
ATOM   1027  CD1 LEU A 194      46.267  47.711  38.540  1.00  0.00           C
ATOM   1028  CD2 LEU A 194      45.089  46.173  37.005  1.00  0.00           C
ATOM   1029  C   LEU A 194      47.007  45.039  40.876  1.00  0.00           C
ATOM   1030  O   LEU A 194      46.862  45.924  41.731  1.00  0.00           O
ATOM   1031  N   SER A 195      46.562  43.786  41.014  1.00  0.00           N
ATOM   1032  CA  SER A 195      45.902  43.255  42.190  1.00  0.00           C
ATOM   1033  CB  SER A 195      45.293  41.879  41.987  1.00  0.00           C
ATOM   1034  OG  SER A 195      46.156  40.898  41.474  1.00  0.00           O
ATOM   1035  C   SER A 195      46.757  43.206  43.455  1.00  0.00           C
ATOM   1036  O   SER A 195      46.276  43.228  44.582  1.00  0.00           O
ATOM   1037  N   SER A 196      48.091  43.240  43.370  1.00  0.00           N
ATOM   1038  CA  SER A 196      48.929  43.220  44.554  1.00  0.00           C
ATOM   1039  CB  SER A 196      50.353  42.922  44.109  1.00  0.00           C
ATOM   1040  OG  SER A 196      50.945  44.091  43.586  1.00  0.00           O
ATOM   1041  C   SER A 196      48.621  44.393  45.488  1.00  0.00           C
ATOM   1042  O   SER A 196      48.702  44.238  46.714  1.00  0.00           O
ATOM   1043  N   ALA A 197      48.282  45.584  45.009  1.00  0.00           N
ATOM   1044  CA  ALA A 197      48.234  46.853  45.718  1.00  0.00           C
ATOM   1045  CB  ALA A 197      48.139  47.952  44.658  1.00  0.00           C
ATOM   1046  C   ALA A 197      47.090  46.974  46.705  1.00  0.00           C
ATOM   1047  O   ALA A 197      47.160  47.774  47.638  1.00  0.00           O
ATOM   1048  N   ILE A 198      46.064  46.114  46.578  1.00  0.00           N
ATOM   1049  CA  ILE A 198      44.927  46.062  47.470  1.00  0.00           C
ATOM   1050  CB  ILE A 198      43.789  46.805  46.791  1.00  0.00           C
ATOM   1051  CG2 ILE A 198      43.515  46.152  45.438  1.00  0.00           C
ATOM   1052  CG1 ILE A 198      42.495  46.786  47.587  1.00  0.00           C
ATOM   1053  CD  ILE A 198      42.653  47.325  49.019  1.00  0.00           C
ATOM   1054  C   ILE A 198      44.589  44.632  47.866  1.00  0.00           C
ATOM   1055  O   ILE A 198      44.142  44.432  48.989  1.00  0.00           O
ATOM   1056  N   GLY A 199      44.860  43.623  47.037  1.00  0.00           N
ATOM   1057  CA  GLY A 199      44.893  42.230  47.442  1.00  0.00           C
ATOM   1058  C   GLY A 199      45.806  41.685  48.540  1.00  0.00           C
ATOM   1059  O   GLY A 199      45.417  40.784  49.272  1.00  0.00           O
ATOM   1060  N   LEU A 200      47.057  42.107  48.703  1.00  0.00           N
ATOM   1061  CA  LEU A 200      48.023  41.517  49.624  1.00  0.00           C
ATOM   1062  CB  LEU A 200      49.386  41.326  48.975  1.00  0.00           C
ATOM   1063  CG  LEU A 200      49.376  40.338  47.797  1.00  0.00           C
ATOM   1064  CD1 LEU A 200      50.738  40.387  47.112  1.00  0.00           C
ATOM   1065  CD2 LEU A 200      49.196  38.925  48.327  1.00  0.00           C
ATOM   1066  C   LEU A 200      48.065  42.138  51.011  1.00  0.00           C
ATOM   1067  O   LEU A 200      48.044  41.401  51.989  1.00  0.00           O
ATOM   1068  N   PRO A 201      48.034  43.474  51.158  1.00  0.00           N
ATOM   1069  CD  PRO A 201      48.185  44.475  50.127  1.00  0.00           C
ATOM   1070  CG  PRO A 201      48.462  45.832  50.762  1.00  0.00           C
ATOM   1071  CB  PRO A 201      47.995  45.611  52.196  1.00  0.00           C
ATOM   1072  CA  PRO A 201      48.129  44.111  52.456  1.00  0.00           C
ATOM   1073  C   PRO A 201      47.096  43.699  53.499  1.00  0.00           C
ATOM   1074  O   PRO A 201      47.354  43.988  54.659  1.00  0.00           O
ATOM   1075  N   VAL A 202      46.037  42.918  53.259  1.00  0.00           N
ATOM   1076  CA  VAL A 202      45.018  42.584  54.241  1.00  0.00           C
ATOM   1077  CB  VAL A 202      43.841  41.868  53.596  1.00  0.00           C
ATOM   1078  CG1 VAL A 202      43.087  42.761  52.614  1.00  0.00           C
ATOM   1079  CG2 VAL A 202      44.324  40.652  52.798  1.00  0.00           C
ATOM   1080  C   VAL A 202      45.712  41.725  55.291  1.00  0.00           C
ATOM   1081  O   VAL A 202      45.120  41.670  56.367  1.00  0.00           O
ATOM   1082  N   MET A 203      46.909  41.141  55.117  1.00  0.00           N
ATOM   1083  CA  MET A 203      47.619  40.564  56.251  1.00  0.00           C
ATOM   1084  CB  MET A 203      48.906  39.968  55.709  1.00  0.00           C
ATOM   1085  CG  MET A 203      49.992  40.942  55.244  1.00  0.00           C
ATOM   1086  SD  MET A 203      51.497  40.196  54.592  1.00  0.00           S
ATOM   1087  CE  MET A 203      50.782  40.201  52.922  1.00  0.00           C
ATOM   1088  C   MET A 203      47.944  41.412  57.469  1.00  0.00           C
ATOM   1089  O   MET A 203      48.126  40.820  58.519  1.00  0.00           O
ATOM   1090  N   PHE A 204      48.031  42.747  57.329  1.00  0.00           N
ATOM   1091  CA  PHE A 204      48.055  43.751  58.366  1.00  0.00           C
ATOM   1092  CB  PHE A 204      48.594  45.061  57.799  1.00  0.00           C
ATOM   1093  CG  PHE A 204      49.861  44.870  56.997  1.00  0.00           C
ATOM   1094  CD1 PHE A 204      49.942  45.358  55.696  1.00  0.00           C
ATOM   1095  CE1 PHE A 204      50.943  44.924  54.813  1.00  0.00           C
ATOM   1096  CZ  PHE A 204      51.933  44.051  55.281  1.00  0.00           C
ATOM   1097  CE2 PHE A 204      51.873  43.644  56.620  1.00  0.00           C
ATOM   1098  CD2 PHE A 204      50.860  44.019  57.504  1.00  0.00           C
ATOM   1099  C   PHE A 204      46.726  44.071  59.024  1.00  0.00           C
ATOM   1100  O   PHE A 204      46.594  44.994  59.818  1.00  0.00           O
ATOM   1101  N   MET A 205      45.676  43.268  58.755  1.00  0.00           N
ATOM   1102  CA  MET A 205      44.363  43.386  59.347  1.00  0.00           C
ATOM   1103  CB  MET A 205      43.336  43.897  58.337  1.00  0.00           C
ATOM   1104  CG  MET A 205      43.718  45.198  57.625  1.00  0.00           C
ATOM   1105  SD  MET A 205      42.569  45.686  56.311  1.00  0.00           S
ATOM   1106  CE  MET A 205      43.640  47.029  55.737  1.00  0.00           C
ATOM   1107  C   MET A 205      43.915  42.010  59.809  1.00  0.00           C
ATOM   1108  O   MET A 205      43.136  41.928  60.760  1.00  0.00           O
ATOM   1109  N   ALA A 206      44.450  40.977  59.158  1.00  0.00           N
ATOM   1110  CA  ALA A 206      44.136  39.603  59.473  1.00  0.00           C
ATOM   1111  CB  ALA A 206      44.467  38.832  58.199  1.00  0.00           C
ATOM   1112  C   ALA A 206      44.764  39.062  60.753  1.00  0.00           C
ATOM   1113  O   ALA A 206      45.984  39.135  60.904  1.00  0.00           O
ATOM   1114  N   THR A 207      43.883  38.561  61.633  1.00  0.00           N
ATOM   1115  CA  THR A 207      44.362  38.055  62.908  1.00  0.00           C
ATOM   1116  CB  THR A 207      44.756  39.077  63.975  1.00  0.00           C
ATOM   1117  CG2 THR A 207      43.547  39.869  64.464  1.00  0.00           C
ATOM   1118  OG1 THR A 207      45.470  38.579  65.077  1.00  0.00           O
ATOM   1119  C   THR A 207      43.266  37.205  63.540  1.00  0.00           C
ATOM   1120  O   THR A 207      42.158  37.159  63.011  1.00  0.00           O
ATOM   1121  N   THR A 208      43.573  36.438  64.588  1.00  0.00           N
ATOM   1122  CA  THR A 208      42.683  35.482  65.217  1.00  0.00           C
ATOM   1123  CB  THR A 208      43.300  34.150  65.616  1.00  0.00           C
ATOM   1124  CG2 THR A 208      43.567  33.311  64.363  1.00  0.00           C
ATOM   1125  OG1 THR A 208      44.556  34.223  66.249  1.00  0.00           O
ATOM   1126  C   THR A 208      42.078  36.091  66.467  1.00  0.00           C
ATOM   1127  O   THR A 208      42.801  36.775  67.190  1.00  0.00           O
ATOM   1128  N   LYS A 209      40.809  35.790  66.761  1.00  0.00           N
ATOM   1129  CA  LYS A 209      39.945  36.471  67.702  1.00  0.00           C
ATOM   1130  CB  LYS A 209      39.281  37.648  67.005  1.00  0.00           C
ATOM   1131  CG  LYS A 209      40.029  38.971  66.853  1.00  0.00           C
ATOM   1132  CD  LYS A 209      40.565  39.603  68.123  1.00  0.00           C
ATOM   1133  CE  LYS A 209      41.273  40.958  67.999  1.00  0.00           C
ATOM   1134  NZ  LYS A 209      41.891  41.347  69.277  1.00  0.00           N
ATOM   1135  C   LYS A 209      39.042  35.446  68.373  1.00  0.00           C
ATOM   1136  O   LYS A 209      38.591  34.544  67.682  1.00  0.00           O
ATOM   1137  N   TYR A 210      38.858  35.523  69.697  1.00  0.00           N
ATOM   1138  CA  TYR A 210      38.085  34.555  70.440  1.00  0.00           C
ATOM   1139  CB  TYR A 210      38.358  34.341  71.934  1.00  0.00           C
ATOM   1140  CG  TYR A 210      39.823  34.068  72.190  1.00  0.00           C
ATOM   1141  CD1 TYR A 210      40.621  35.170  72.504  1.00  0.00           C
ATOM   1142  CE1 TYR A 210      41.957  35.055  72.903  1.00  0.00           C
ATOM   1143  CZ  TYR A 210      42.524  33.756  72.960  1.00  0.00           C
ATOM   1144  OH  TYR A 210      43.763  33.518  73.499  1.00  0.00           O
ATOM   1145  CE2 TYR A 210      41.683  32.639  72.764  1.00  0.00           C
ATOM   1146  CD2 TYR A 210      40.337  32.774  72.365  1.00  0.00           C
ATOM   1147  C   TYR A 210      36.634  34.967  70.191  1.00  0.00           C
ATOM   1148  O   TYR A 210      36.244  36.117  70.443  1.00  0.00           O
ATOM   1149  N   ARG A 211      35.776  34.055  69.750  1.00  0.00           N
ATOM   1150  CA  ARG A 211      34.346  34.269  69.597  1.00  0.00           C
ATOM   1151  CB  ARG A 211      34.012  34.848  68.233  1.00  0.00           C
ATOM   1152  CG  ARG A 211      34.567  36.223  67.884  1.00  0.00           C
ATOM   1153  CD  ARG A 211      33.979  36.753  66.595  1.00  0.00           C
ATOM   1154  NE  ARG A 211      34.178  38.195  66.505  1.00  0.00           N
ATOM   1155  CZ  ARG A 211      34.602  38.979  65.507  1.00  0.00           C
ATOM   1156  NH1 ARG A 211      35.006  38.428  64.360  1.00  0.00           N
ATOM   1157  NH2 ARG A 211      34.574  40.321  65.534  1.00  0.00           N
ATOM   1158  C   ARG A 211      33.476  33.107  70.032  1.00  0.00           C
ATOM   1159  O   ARG A 211      33.718  31.950  69.696  1.00  0.00           O
ATOM   1160  N   GLN A 212      32.490  33.389  70.889  1.00  0.00           N
ATOM   1161  CA  GLN A 212      31.805  32.421  71.735  1.00  0.00           C
ATOM   1162  CB  GLN A 212      30.419  32.114  71.185  1.00  0.00           C
ATOM   1163  CG  GLN A 212      30.368  31.108  70.037  1.00  0.00           C
ATOM   1164  CD  GLN A 212      29.097  31.051  69.214  1.00  0.00           C
ATOM   1165  OE1 GLN A 212      28.029  31.486  69.645  1.00  0.00           O
ATOM   1166  NE2 GLN A 212      29.100  30.661  67.943  1.00  0.00           N
ATOM   1167  C   GLN A 212      32.623  31.255  72.265  1.00  0.00           C
ATOM   1168  O   GLN A 212      32.172  30.123  72.421  1.00  0.00           O
ATOM   1169  N   GLY A 213      33.853  31.595  72.700  1.00  0.00           N
ATOM   1170  CA  GLY A 213      34.767  30.658  73.298  1.00  0.00           C
ATOM   1171  C   GLY A 213      35.307  29.548  72.388  1.00  0.00           C
ATOM   1172  O   GLY A 213      35.863  28.539  72.808  1.00  0.00           O
ATOM   1173  N   SER A 214      35.222  29.831  71.088  1.00  0.00           N
ATOM   1174  CA  SER A 214      35.911  29.182  70.002  1.00  0.00           C
ATOM   1175  CB  SER A 214      34.854  28.536  69.109  1.00  0.00           C
ATOM   1176  OG  SER A 214      34.191  27.565  69.875  1.00  0.00           O
ATOM   1177  C   SER A 214      36.785  30.166  69.241  1.00  0.00           C
ATOM   1178  O   SER A 214      36.587  31.359  69.477  1.00  0.00           O
ATOM   1179  N   ILE A 215      37.638  29.756  68.303  1.00  0.00           N
ATOM   1180  CA  ILE A 215      38.332  30.756  67.537  1.00  0.00           C
ATOM   1181  CB  ILE A 215      39.723  30.339  67.084  1.00  0.00           C
ATOM   1182  CG2 ILE A 215      40.556  31.521  66.577  1.00  0.00           C
ATOM   1183  CG1 ILE A 215      40.613  29.633  68.095  1.00  0.00           C
ATOM   1184  CD  ILE A 215      40.844  30.435  69.373  1.00  0.00           C
ATOM   1185  C   ILE A 215      37.440  31.290  66.419  1.00  0.00           C
ATOM   1186  O   ILE A 215      36.622  30.593  65.834  1.00  0.00           O
ATOM   1187  N   ASP A 216      37.821  32.509  66.010  1.00  0.00           N
ATOM   1188  CA  ASP A 216      37.464  33.081  64.736  1.00  0.00           C
ATOM   1189  CB  ASP A 216      36.341  34.103  64.921  1.00  0.00           C
ATOM   1190  CG  ASP A 216      35.764  34.663  63.631  1.00  0.00           C
ATOM   1191  OD1 ASP A 216      35.248  35.793  63.710  1.00  0.00           O
ATOM   1192  OD2 ASP A 216      35.869  33.945  62.601  1.00  0.00           O
ATOM   1193  C   ASP A 216      38.693  33.727  64.132  1.00  0.00           C
ATOM   1194  O   ASP A 216      39.497  34.396  64.778  1.00  0.00           O
ATOM   1195  N   CYS A 217      38.776  33.633  62.806  1.00  0.00           N
ATOM   1196  CA  CYS A 217      39.627  34.395  61.900  1.00  0.00           C
ATOM   1197  CB  CYS A 217      40.162  33.559  60.744  1.00  0.00           C
ATOM   1198  SG  CYS A 217      40.988  34.441  59.393  1.00  0.00           S
ATOM   1199  C   CYS A 217      38.777  35.552  61.399  1.00  0.00           C
ATOM   1200  O   CYS A 217      37.570  35.456  61.149  1.00  0.00           O
ATOM   1201  N   THR A 218      39.446  36.700  61.349  1.00  0.00           N
ATOM   1202  CA  THR A 218      38.725  37.927  61.020  1.00  0.00           C
ATOM   1203  CB  THR A 218      37.827  38.363  62.156  1.00  0.00           C
ATOM   1204  CG2 THR A 218      38.575  38.739  63.427  1.00  0.00           C
ATOM   1205  OG1 THR A 218      37.002  39.432  61.738  1.00  0.00           O
ATOM   1206  C   THR A 218      39.663  39.037  60.588  1.00  0.00           C
ATOM   1207  O   THR A 218      40.794  39.120  61.046  1.00  0.00           O
ATOM   1208  N   LEU A 219      39.227  40.054  59.821  1.00  0.00           N
ATOM   1209  CA  LEU A 219      39.832  41.384  59.765  1.00  0.00           C
ATOM   1210  CB  LEU A 219      39.340  42.091  58.504  1.00  0.00           C
ATOM   1211  CG  LEU A 219      39.821  41.593  57.138  1.00  0.00           C
ATOM   1212  CD1 LEU A 219      38.908  40.481  56.650  1.00  0.00           C
ATOM   1213  CD2 LEU A 219      39.595  42.780  56.212  1.00  0.00           C
ATOM   1214  C   LEU A 219      39.434  42.176  60.996  1.00  0.00           C
ATOM   1215  O   LEU A 219      38.276  42.324  61.401  1.00  0.00           O
ATOM   1216  N   THR A 220      40.522  42.792  61.470  1.00  0.00           N
ATOM   1217  CA  THR A 220      40.536  43.630  62.651  1.00  0.00           C
ATOM   1218  CB  THR A 220      41.369  43.170  63.845  1.00  0.00           C
ATOM   1219  CG2 THR A 220      40.838  41.975  64.640  1.00  0.00           C
ATOM   1220  OG1 THR A 220      42.701  42.877  63.498  1.00  0.00           O
ATOM   1221  C   THR A 220      41.013  45.036  62.279  1.00  0.00           C
ATOM   1222  O   THR A 220      41.843  45.198  61.387  1.00  0.00           O
ATOM   1223  N   PHE A 221      40.640  45.999  63.117  1.00  0.00           N
ATOM   1224  CA  PHE A 221      40.952  47.395  62.901  1.00  0.00           C
ATOM   1225  CB  PHE A 221      39.836  48.197  62.221  1.00  0.00           C
ATOM   1226  CG  PHE A 221      39.488  47.725  60.843  1.00  0.00           C
ATOM   1227  CD1 PHE A 221      38.795  46.532  60.623  1.00  0.00           C
ATOM   1228  CE1 PHE A 221      38.654  46.036  59.320  1.00  0.00           C
ATOM   1229  CZ  PHE A 221      39.020  46.829  58.230  1.00  0.00           C
ATOM   1230  CE2 PHE A 221      39.556  48.108  58.444  1.00  0.00           C
ATOM   1231  CD2 PHE A 221      39.785  48.551  59.740  1.00  0.00           C
ATOM   1232  C   PHE A 221      41.279  48.105  64.214  1.00  0.00           C
ATOM   1233  O   PHE A 221      41.243  47.643  65.355  1.00  0.00           O
ATOM   1234  N   SER A 222      41.913  49.260  63.982  1.00  0.00           N
ATOM   1235  CA  SER A 222      42.176  50.216  65.037  1.00  0.00           C
ATOM   1236  CB  SER A 222      43.184  51.242  64.529  1.00  0.00           C
ATOM   1237  OG  SER A 222      44.413  50.613  64.207  1.00  0.00           O
ATOM   1238  C   SER A 222      40.873  50.861  65.487  1.00  0.00           C
ATOM   1239  O   SER A 222      39.818  50.810  64.839  1.00  0.00           O
ATOM   1240  N   HIS A 223      40.987  51.603  66.583  1.00  0.00           N
ATOM   1241  CA  HIS A 223      39.811  52.235  67.146  1.00  0.00           C
ATOM   1242  CB  HIS A 223      40.044  52.353  68.651  1.00  0.00           C
ATOM   1243  CG  HIS A 223      38.932  53.008  69.425  1.00  0.00           C
ATOM   1244  ND1 HIS A 223      37.623  52.503  69.493  1.00  0.00           N
ATOM   1245  CE1 HIS A 223      36.840  53.545  69.727  1.00  0.00           C
ATOM   1246  NE2 HIS A 223      37.532  54.678  69.928  1.00  0.00           N
ATOM   1247  CD2 HIS A 223      38.867  54.329  69.742  1.00  0.00           C
ATOM   1248  C   HIS A 223      39.553  53.538  66.407  1.00  0.00           C
ATOM   1249  O   HIS A 223      40.495  54.281  66.154  1.00  0.00           O
ATOM   1250  N   PRO A 224      38.290  53.874  66.145  1.00  0.00           N
ATOM   1251  CD  PRO A 224      37.985  55.236  65.764  1.00  0.00           C
ATOM   1252  CG  PRO A 224      36.468  55.459  65.858  1.00  0.00           C
ATOM   1253  CB  PRO A 224      35.930  54.159  66.425  1.00  0.00           C
ATOM   1254  CA  PRO A 224      37.043  53.126  66.210  1.00  0.00           C
ATOM   1255  C   PRO A 224      36.759  52.286  64.982  1.00  0.00           C
ATOM   1256  O   PRO A 224      37.004  52.692  63.848  1.00  0.00           O
ATOM   1257  N   THR A 225      36.382  51.022  65.193  1.00  0.00           N
ATOM   1258  CA  THR A 225      36.060  50.058  64.147  1.00  0.00           C
ATOM   1259  CB  THR A 225      35.807  48.721  64.833  1.00  0.00           C
ATOM   1260  CG2 THR A 225      35.330  47.673  63.835  1.00  0.00           C
ATOM   1261  OG1 THR A 225      37.008  48.213  65.347  1.00  0.00           O
ATOM   1262  C   THR A 225      34.971  50.573  63.214  1.00  0.00           C
ATOM   1263  O   THR A 225      35.078  50.371  62.011  1.00  0.00           O
ATOM   1264  N   TRP A 226      34.012  51.366  63.710  1.00  0.00           N
ATOM   1265  CA  TRP A 226      33.057  52.100  62.906  1.00  0.00           C
ATOM   1266  CB  TRP A 226      31.932  52.697  63.752  1.00  0.00           C
ATOM   1267  CG  TRP A 226      32.272  53.799  64.695  1.00  0.00           C
ATOM   1268  CD1 TRP A 226      32.423  53.705  66.032  1.00  0.00           C
ATOM   1269  NE1 TRP A 226      32.765  54.909  66.633  1.00  0.00           N
ATOM   1270  CE2 TRP A 226      32.864  55.853  65.622  1.00  0.00           C
ATOM   1271  CZ2 TRP A 226      33.138  57.226  65.656  1.00  0.00           C
ATOM   1272  CH2 TRP A 226      33.144  57.948  64.458  1.00  0.00           C
ATOM   1273  CZ3 TRP A 226      32.937  57.306  63.227  1.00  0.00           C
ATOM   1274  CE3 TRP A 226      32.683  55.933  63.213  1.00  0.00           C
ATOM   1275  CD2 TRP A 226      32.526  55.205  64.408  1.00  0.00           C
ATOM   1276  C   TRP A 226      33.657  53.078  61.918  1.00  0.00           C
ATOM   1277  O   TRP A 226      33.039  53.204  60.868  1.00  0.00           O
ATOM   1278  N   TYR A 227      34.773  53.768  62.181  1.00  0.00           N
ATOM   1279  CA  TYR A 227      35.428  54.655  61.247  1.00  0.00           C
ATOM   1280  CB  TYR A 227      36.240  55.687  62.034  1.00  0.00           C
ATOM   1281  CG  TYR A 227      36.927  56.551  61.001  1.00  0.00           C
ATOM   1282  CD1 TYR A 227      38.255  56.387  60.590  1.00  0.00           C
ATOM   1283  CE1 TYR A 227      38.790  57.238  59.613  1.00  0.00           C
ATOM   1284  CZ  TYR A 227      38.018  58.282  59.077  1.00  0.00           C
ATOM   1285  OH  TYR A 227      38.512  59.226  58.216  1.00  0.00           O
ATOM   1286  CE2 TYR A 227      36.699  58.466  59.547  1.00  0.00           C
ATOM   1287  CD2 TYR A 227      36.165  57.626  60.524  1.00  0.00           C
ATOM   1288  C   TYR A 227      36.360  53.902  60.319  1.00  0.00           C
ATOM   1289  O   TYR A 227      36.205  53.949  59.103  1.00  0.00           O
ATOM   1290  N   TRP A 228      37.332  53.141  60.834  1.00  0.00           N
ATOM   1291  CA  TRP A 228      38.304  52.479  60.005  1.00  0.00           C
ATOM   1292  CB  TRP A 228      39.499  52.100  60.877  1.00  0.00           C
ATOM   1293  CG  TRP A 228      40.258  53.210  61.511  1.00  0.00           C
ATOM   1294  CD1 TRP A 228      40.238  53.422  62.846  1.00  0.00           C
ATOM   1295  NE1 TRP A 228      41.015  54.515  63.171  1.00  0.00           N
ATOM   1296  CE2 TRP A 228      41.556  55.081  62.031  1.00  0.00           C
ATOM   1297  CZ2 TRP A 228      42.241  56.284  61.810  1.00  0.00           C
ATOM   1298  CH2 TRP A 228      42.599  56.632  60.510  1.00  0.00           C
ATOM   1299  CZ3 TRP A 228      42.211  55.819  59.439  1.00  0.00           C
ATOM   1300  CE3 TRP A 228      41.545  54.606  59.680  1.00  0.00           C
ATOM   1301  CD2 TRP A 228      41.167  54.228  60.970  1.00  0.00           C
ATOM   1302  C   TRP A 228      37.740  51.337  59.157  1.00  0.00           C
ATOM   1303  O   TRP A 228      38.031  51.279  57.966  1.00  0.00           O
ATOM   1304  N   GLU A 229      36.828  50.488  59.634  1.00  0.00           N
ATOM   1305  CA  GLU A 229      36.285  49.406  58.845  1.00  0.00           C
ATOM   1306  CB  GLU A 229      35.528  48.370  59.670  1.00  0.00           C
ATOM   1307  CG  GLU A 229      35.171  47.026  59.053  1.00  0.00           C
ATOM   1308  CD  GLU A 229      34.142  46.228  59.855  1.00  0.00           C
ATOM   1309  OE1 GLU A 229      32.946  46.564  59.675  1.00  0.00           O
ATOM   1310  OE2 GLU A 229      34.583  45.422  60.697  1.00  0.00           O
ATOM   1311  C   GLU A 229      35.360  49.871  57.718  1.00  0.00           C
ATOM   1312  O   GLU A 229      35.308  49.237  56.662  1.00  0.00           O
ATOM   1313  N   ASN A 230      34.555  50.905  57.992  1.00  0.00           N
ATOM   1314  CA  ASN A 230      33.650  51.472  57.013  1.00  0.00           C
ATOM   1315  CB  ASN A 230      32.471  52.138  57.716  1.00  0.00           C
ATOM   1316  CG  ASN A 230      31.695  51.049  58.422  1.00  0.00           C
ATOM   1317  OD1 ASN A 230      31.032  50.187  57.855  1.00  0.00           O
ATOM   1318  ND2 ASN A 230      31.739  51.059  59.754  1.00  0.00           N
ATOM   1319  C   ASN A 230      34.483  52.221  55.977  1.00  0.00           C
ATOM   1320  O   ASN A 230      34.162  52.114  54.790  1.00  0.00           O
ATOM   1321  N   LEU A 231      35.547  52.925  56.348  1.00  0.00           N
ATOM   1322  CA  LEU A 231      36.318  53.617  55.332  1.00  0.00           C
ATOM   1323  CB  LEU A 231      37.298  54.658  55.873  1.00  0.00           C
ATOM   1324  CG  LEU A 231      38.054  55.602  54.950  1.00  0.00           C
ATOM   1325  CD1 LEU A 231      37.020  56.306  54.074  1.00  0.00           C
ATOM   1326  CD2 LEU A 231      38.849  56.664  55.696  1.00  0.00           C
ATOM   1327  C   LEU A 231      37.064  52.680  54.404  1.00  0.00           C
ATOM   1328  O   LEU A 231      37.085  52.951  53.207  1.00  0.00           O
ATOM   1329  N   LEU A 232      37.565  51.502  54.816  1.00  0.00           N
ATOM   1330  CA  LEU A 232      38.113  50.600  53.832  1.00  0.00           C
ATOM   1331  CB  LEU A 232      38.735  49.405  54.558  1.00  0.00           C
ATOM   1332  CG  LEU A 232      39.516  48.399  53.722  1.00  0.00           C
ATOM   1333  CD1 LEU A 232      40.949  48.866  53.459  1.00  0.00           C
ATOM   1334  CD2 LEU A 232      39.602  47.104  54.517  1.00  0.00           C
ATOM   1335  C   LEU A 232      37.003  50.144  52.902  1.00  0.00           C
ATOM   1336  O   LEU A 232      37.237  50.159  51.698  1.00  0.00           O
ATOM   1337  N   LYS A 233      35.853  49.745  53.462  1.00  0.00           N
ATOM   1338  CA  LYS A 233      34.792  49.112  52.718  1.00  0.00           C
ATOM   1339  CB  LYS A 233      33.643  48.702  53.638  1.00  0.00           C
ATOM   1340  CG  LYS A 233      34.132  47.472  54.391  1.00  0.00           C
ATOM   1341  CD  LYS A 233      33.067  46.868  55.298  1.00  0.00           C
ATOM   1342  CE  LYS A 233      32.563  47.898  56.290  1.00  0.00           C
ATOM   1343  NZ  LYS A 233      31.627  47.362  57.289  1.00  0.00           N
ATOM   1344  C   LYS A 233      34.402  49.897  51.478  1.00  0.00           C
ATOM   1345  O   LYS A 233      34.283  49.325  50.398  1.00  0.00           O
ATOM   1346  N   ILE A 234      34.208  51.199  51.671  1.00  0.00           N
ATOM   1347  CA  ILE A 234      33.826  52.077  50.589  1.00  0.00           C
ATOM   1348  CB  ILE A 234      33.123  53.333  51.070  1.00  0.00           C
ATOM   1349  CG2 ILE A 234      31.906  52.912  51.888  1.00  0.00           C
ATOM   1350  CG1 ILE A 234      33.960  54.412  51.757  1.00  0.00           C
ATOM   1351  CD  ILE A 234      33.188  55.722  51.895  1.00  0.00           C
ATOM   1352  C   ILE A 234      34.954  52.377  49.611  1.00  0.00           C
ATOM   1353  O   ILE A 234      34.669  52.449  48.421  1.00  0.00           O
ATOM   1354  N   CYS A 235      36.207  52.496  50.042  1.00  0.00           N
ATOM   1355  CA  CYS A 235      37.281  52.709  49.095  1.00  0.00           C
ATOM   1356  CB  CYS A 235      38.553  53.262  49.726  1.00  0.00           C
ATOM   1357  SG  CYS A 235      38.227  54.795  50.631  1.00  0.00           S
ATOM   1358  C   CYS A 235      37.482  51.442  48.281  1.00  0.00           C
ATOM   1359  O   CYS A 235      37.608  51.499  47.062  1.00  0.00           O
ATOM   1360  N   VAL A 236      37.347  50.280  48.926  1.00  0.00           N
ATOM   1361  CA  VAL A 236      37.314  48.995  48.256  1.00  0.00           C
ATOM   1362  CB  VAL A 236      37.520  47.881  49.279  1.00  0.00           C
ATOM   1363  CG1 VAL A 236      37.516  46.439  48.793  1.00  0.00           C
ATOM   1364  CG2 VAL A 236      38.897  48.011  49.923  1.00  0.00           C
ATOM   1365  C   VAL A 236      36.204  48.777  47.220  1.00  0.00           C
ATOM   1366  O   VAL A 236      36.473  48.164  46.192  1.00  0.00           O
ATOM   1367  N   PHE A 237      35.070  49.450  47.404  1.00  0.00           N
ATOM   1368  CA  PHE A 237      33.896  49.269  46.566  1.00  0.00           C
ATOM   1369  CB  PHE A 237      32.715  49.885  47.300  1.00  0.00           C
ATOM   1370  CG  PHE A 237      31.374  49.923  46.583  1.00  0.00           C
ATOM   1371  CD1 PHE A 237      30.939  48.985  45.654  1.00  0.00           C
ATOM   1372  CE1 PHE A 237      29.663  48.974  45.099  1.00  0.00           C
ATOM   1373  CZ  PHE A 237      28.876  50.145  45.250  1.00  0.00           C
ATOM   1374  CE2 PHE A 237      29.283  51.124  46.168  1.00  0.00           C
ATOM   1375  CD2 PHE A 237      30.500  50.979  46.854  1.00  0.00           C
ATOM   1376  C   PHE A 237      34.232  49.816  45.181  1.00  0.00           C
ATOM   1377  O   PHE A 237      33.789  49.227  44.213  1.00  0.00           O
ATOM   1378  N   ILE A 238      34.961  50.921  45.104  1.00  0.00           N
ATOM   1379  CA  ILE A 238      35.247  51.603  43.854  1.00  0.00           C
ATOM   1380  CB  ILE A 238      35.986  52.914  44.032  1.00  0.00           C
ATOM   1381  CG2 ILE A 238      35.908  53.777  42.769  1.00  0.00           C
ATOM   1382  CG1 ILE A 238      35.461  53.768  45.178  1.00  0.00           C
ATOM   1383  CD  ILE A 238      33.953  53.982  45.333  1.00  0.00           C
ATOM   1384  C   ILE A 238      36.014  50.685  42.906  1.00  0.00           C
ATOM   1385  O   ILE A 238      35.691  50.508  41.731  1.00  0.00           O
ATOM   1386  N   PHE A 239      37.007  49.994  43.480  1.00  0.00           N
ATOM   1387  CA  PHE A 239      37.969  49.136  42.796  1.00  0.00           C
ATOM   1388  CB  PHE A 239      39.346  49.235  43.421  1.00  0.00           C
ATOM   1389  CG  PHE A 239      39.924  50.636  43.372  1.00  0.00           C
ATOM   1390  CD1 PHE A 239      40.688  51.066  42.282  1.00  0.00           C
ATOM   1391  CE1 PHE A 239      41.492  52.203  42.426  1.00  0.00           C
ATOM   1392  CZ  PHE A 239      41.484  52.952  43.608  1.00  0.00           C
ATOM   1393  CE2 PHE A 239      40.758  52.532  44.740  1.00  0.00           C
ATOM   1394  CD2 PHE A 239      40.033  51.341  44.579  1.00  0.00           C
ATOM   1395  C   PHE A 239      37.381  47.758  42.544  1.00  0.00           C
ATOM   1396  O   PHE A 239      37.575  47.246  41.440  1.00  0.00           O
ATOM   1397  N   ALA A 240      36.509  47.247  43.413  1.00  0.00           N
ATOM   1398  CA  ALA A 240      35.883  45.951  43.178  1.00  0.00           C
ATOM   1399  CB  ALA A 240      35.308  45.339  44.448  1.00  0.00           C
ATOM   1400  C   ALA A 240      34.818  46.152  42.114  1.00  0.00           C
ATOM   1401  O   ALA A 240      34.403  45.170  41.496  1.00  0.00           O
ATOM   1402  N   PHE A 241      34.170  47.310  41.948  1.00  0.00           N
ATOM   1403  CA  PHE A 241      32.910  47.355  41.223  1.00  0.00           C
ATOM   1404  CB  PHE A 241      31.772  47.366  42.233  1.00  0.00           C
ATOM   1405  CG  PHE A 241      30.399  47.138  41.641  1.00  0.00           C
ATOM   1406  CD1 PHE A 241      29.890  45.840  41.509  1.00  0.00           C
ATOM   1407  CE1 PHE A 241      28.604  45.561  41.021  1.00  0.00           C
ATOM   1408  CZ  PHE A 241      27.755  46.634  40.762  1.00  0.00           C
ATOM   1409  CE2 PHE A 241      28.275  47.930  40.855  1.00  0.00           C
ATOM   1410  CD2 PHE A 241      29.550  48.211  41.382  1.00  0.00           C
ATOM   1411  C   PHE A 241      32.804  48.589  40.340  1.00  0.00           C
ATOM   1412  O   PHE A 241      32.487  48.332  39.187  1.00  0.00           O
ATOM   1413  N   ILE A 242      33.022  49.834  40.796  1.00  0.00           N
ATOM   1414  CA  ILE A 242      32.682  50.987  39.988  1.00  0.00           C
ATOM   1415  CB  ILE A 242      32.808  52.360  40.659  1.00  0.00           C
ATOM   1416  CG2 ILE A 242      32.440  53.521  39.740  1.00  0.00           C
ATOM   1417  CG1 ILE A 242      31.965  52.457  41.935  1.00  0.00           C
ATOM   1418  CD  ILE A 242      30.483  52.220  41.681  1.00  0.00           C
ATOM   1419  C   ILE A 242      33.585  50.948  38.762  1.00  0.00           C
ATOM   1420  O   ILE A 242      33.045  50.961  37.657  1.00  0.00           O
ATOM   1421  N   MET A 243      34.895  50.790  38.981  1.00  0.00           N
ATOM   1422  CA  MET A 243      35.766  50.744  37.825  1.00  0.00           C
ATOM   1423  CB  MET A 243      37.194  51.038  38.276  1.00  0.00           C
ATOM   1424  CG  MET A 243      37.442  52.509  38.638  1.00  0.00           C
ATOM   1425  SD  MET A 243      38.610  52.632  39.997  1.00  0.00           S
ATOM   1426  CE  MET A 243      39.163  54.340  39.740  1.00  0.00           C
ATOM   1427  C   MET A 243      35.672  49.535  36.891  1.00  0.00           C
ATOM   1428  O   MET A 243      35.702  49.725  35.677  1.00  0.00           O
ATOM   1429  N   PRO A 244      35.470  48.280  37.296  1.00  0.00           N
ATOM   1430  CD  PRO A 244      35.870  47.847  38.618  1.00  0.00           C
ATOM   1431  CG  PRO A 244      36.183  46.354  38.573  1.00  0.00           C
ATOM   1432  CB  PRO A 244      35.170  45.962  37.495  1.00  0.00           C
ATOM   1433  CA  PRO A 244      35.165  47.120  36.496  1.00  0.00           C
ATOM   1434  C   PRO A 244      33.954  47.269  35.579  1.00  0.00           C
ATOM   1435  O   PRO A 244      34.027  46.989  34.387  1.00  0.00           O
ATOM   1436  N   VAL A 245      32.859  47.710  36.210  1.00  0.00           N
ATOM   1437  CA  VAL A 245      31.626  47.944  35.491  1.00  0.00           C
ATOM   1438  CB  VAL A 245      30.450  48.026  36.468  1.00  0.00           C
ATOM   1439  CG1 VAL A 245      29.174  48.677  35.958  1.00  0.00           C
ATOM   1440  CG2 VAL A 245      30.094  46.584  36.793  1.00  0.00           C
ATOM   1441  C   VAL A 245      31.740  49.017  34.427  1.00  0.00           C
ATOM   1442  O   VAL A 245      31.341  48.734  33.312  1.00  0.00           O
ATOM   1443  N   LEU A 246      32.510  50.097  34.642  1.00  0.00           N
ATOM   1444  CA  LEU A 246      32.641  51.100  33.610  1.00  0.00           C
ATOM   1445  CB  LEU A 246      33.322  52.293  34.270  1.00  0.00           C
ATOM   1446  CG  LEU A 246      33.596  53.567  33.466  1.00  0.00           C
ATOM   1447  CD1 LEU A 246      32.372  54.039  32.671  1.00  0.00           C
ATOM   1448  CD2 LEU A 246      34.033  54.636  34.452  1.00  0.00           C
ATOM   1449  C   LEU A 246      33.412  50.685  32.360  1.00  0.00           C
ATOM   1450  O   LEU A 246      33.096  51.099  31.241  1.00  0.00           O
ATOM   1451  N   ILE A 247      34.367  49.788  32.607  1.00  0.00           N
ATOM   1452  CA  ILE A 247      35.218  49.216  31.583  1.00  0.00           C
ATOM   1453  CB  ILE A 247      36.604  48.902  32.118  1.00  0.00           C
ATOM   1454  CG2 ILE A 247      37.457  48.120  31.119  1.00  0.00           C
ATOM   1455  CG1 ILE A 247      37.330  50.131  32.648  1.00  0.00           C
ATOM   1456  CD  ILE A 247      37.802  51.266  31.753  1.00  0.00           C
ATOM   1457  C   ILE A 247      34.457  48.200  30.747  1.00  0.00           C
ATOM   1458  O   ILE A 247      34.713  48.284  29.551  1.00  0.00           O
ATOM   1459  N   ILE A 248      33.545  47.372  31.273  1.00  0.00           N
ATOM   1460  CA  ILE A 248      32.665  46.473  30.541  1.00  0.00           C
ATOM   1461  CB  ILE A 248      32.293  45.181  31.253  1.00  0.00           C
ATOM   1462  CG2 ILE A 248      33.569  44.479  31.704  1.00  0.00           C
ATOM   1463  CG1 ILE A 248      31.525  45.437  32.547  1.00  0.00           C
ATOM   1464  CD  ILE A 248      31.014  44.190  33.274  1.00  0.00           C
ATOM   1465  C   ILE A 248      31.474  47.118  29.863  1.00  0.00           C
ATOM   1466  O   ILE A 248      31.049  46.706  28.791  1.00  0.00           O
ATOM   1467  N   THR A 249      30.904  48.210  30.392  1.00  0.00           N
ATOM   1468  CA  THR A 249      29.814  48.963  29.804  1.00  0.00           C
ATOM   1469  CB  THR A 249      29.237  49.946  30.825  1.00  0.00           C
ATOM   1470  CG2 THR A 249      27.972  50.637  30.324  1.00  0.00           C
ATOM   1471  OG1 THR A 249      28.813  49.318  32.020  1.00  0.00           O
ATOM   1472  C   THR A 249      30.222  49.680  28.526  1.00  0.00           C
ATOM   1473  O   THR A 249      29.361  49.838  27.659  1.00  0.00           O
ATOM   1474  N   VAL A 250      31.443  50.197  28.417  1.00  0.00           N
ATOM   1475  CA  VAL A 250      31.856  50.744  27.144  1.00  0.00           C
ATOM   1476  CB  VAL A 250      33.149  51.536  27.309  1.00  0.00           C
ATOM   1477  CG1 VAL A 250      33.709  51.896  25.924  1.00  0.00           C
ATOM   1478  CG2 VAL A 250      32.858  52.815  28.091  1.00  0.00           C
ATOM   1479  C   VAL A 250      31.976  49.577  26.164  1.00  0.00           C
ATOM   1480  O   VAL A 250      31.323  49.554  25.117  1.00  0.00           O
ATOM   1481  N   CYS A 251      32.869  48.622  26.391  1.00  0.00           N
ATOM   1482  CA  CYS A 251      33.263  47.596  25.436  1.00  0.00           C
ATOM   1483  CB  CYS A 251      34.213  46.588  26.076  1.00  0.00           C
ATOM   1484  SG  CYS A 251      35.711  47.491  26.555  1.00  0.00           S
ATOM   1485  C   CYS A 251      32.071  46.822  24.893  1.00  0.00           C
ATOM   1486  O   CYS A 251      31.943  46.757  23.670  1.00  0.00           O
ATOM   1487  N   TYR A 252      31.076  46.463  25.715  1.00  0.00           N
ATOM   1488  CA  TYR A 252      29.963  45.689  25.244  1.00  0.00           C
ATOM   1489  CB  TYR A 252      29.326  44.947  26.426  1.00  0.00           C
ATOM   1490  CG  TYR A 252      30.096  43.730  26.846  1.00  0.00           C
ATOM   1491  CD1 TYR A 252      30.582  42.811  25.911  1.00  0.00           C
ATOM   1492  CE1 TYR A 252      31.388  41.722  26.259  1.00  0.00           C
ATOM   1493  CZ  TYR A 252      31.778  41.621  27.613  1.00  0.00           C
ATOM   1494  OH  TYR A 252      32.575  40.581  27.949  1.00  0.00           O
ATOM   1495  CE2 TYR A 252      31.330  42.529  28.599  1.00  0.00           C
ATOM   1496  CD2 TYR A 252      30.484  43.568  28.191  1.00  0.00           C
ATOM   1497  C   TYR A 252      28.877  46.386  24.438  1.00  0.00           C
ATOM   1498  O   TYR A 252      28.441  45.936  23.386  1.00  0.00           O
ATOM   1499  N   GLY A 253      28.636  47.635  24.861  1.00  0.00           N
ATOM   1500  CA  GLY A 253      27.867  48.593  24.087  1.00  0.00           C
ATOM   1501  C   GLY A 253      28.324  48.795  22.643  1.00  0.00           C
ATOM   1502  O   GLY A 253      27.589  48.487  21.700  1.00  0.00           O
ATOM   1503  N   LEU A 254      29.625  49.061  22.602  1.00  0.00           N
ATOM   1504  CA  LEU A 254      30.299  49.330  21.352  1.00  0.00           C
ATOM   1505  CB  LEU A 254      31.606  50.074  21.649  1.00  0.00           C
ATOM   1506  CG  LEU A 254      31.515  51.482  22.243  1.00  0.00           C
ATOM   1507  CD1 LEU A 254      32.935  52.045  22.228  1.00  0.00           C
ATOM   1508  CD2 LEU A 254      30.585  52.375  21.446  1.00  0.00           C
ATOM   1509  C   LEU A 254      30.494  48.111  20.456  1.00  0.00           C
ATOM   1510  O   LEU A 254      30.188  48.174  19.266  1.00  0.00           O
ATOM   1511  N   MET A 255      30.759  46.987  21.121  1.00  0.00           N
ATOM   1512  CA  MET A 255      30.705  45.693  20.471  1.00  0.00           C
ATOM   1513  CB  MET A 255      30.992  44.607  21.515  1.00  0.00           C
ATOM   1514  CG  MET A 255      31.060  43.181  20.981  1.00  0.00           C
ATOM   1515  SD  MET A 255      31.527  41.995  22.273  1.00  0.00           S
ATOM   1516  CE  MET A 255      31.207  40.540  21.259  1.00  0.00           C
ATOM   1517  C   MET A 255      29.366  45.471  19.780  1.00  0.00           C
ATOM   1518  O   MET A 255      29.300  45.195  18.584  1.00  0.00           O
ATOM   1519  N   ILE A 256      28.250  45.625  20.507  1.00  0.00           N
ATOM   1520  CA  ILE A 256      26.962  45.254  19.941  1.00  0.00           C
ATOM   1521  CB  ILE A 256      25.916  45.094  21.037  1.00  0.00           C
ATOM   1522  CG2 ILE A 256      24.524  44.876  20.445  1.00  0.00           C
ATOM   1523  CG1 ILE A 256      26.253  44.046  22.093  1.00  0.00           C
ATOM   1524  CD  ILE A 256      25.534  44.281  23.418  1.00  0.00           C
ATOM   1525  C   ILE A 256      26.533  46.183  18.816  1.00  0.00           C
ATOM   1526  O   ILE A 256      25.960  45.837  17.778  1.00  0.00           O
ATOM   1527  N   LEU A 257      26.750  47.491  19.010  1.00  0.00           N
ATOM   1528  CA  LEU A 257      26.461  48.611  18.125  1.00  0.00           C
ATOM   1529  CB  LEU A 257      26.926  49.921  18.746  1.00  0.00           C
ATOM   1530  CG  LEU A 257      26.770  51.250  18.009  1.00  0.00           C
ATOM   1531  CD1 LEU A 257      25.315  51.408  17.576  1.00  0.00           C
ATOM   1532  CD2 LEU A 257      27.347  52.431  18.807  1.00  0.00           C
ATOM   1533  C   LEU A 257      27.042  48.379  16.745  1.00  0.00           C
ATOM   1534  O   LEU A 257      26.346  48.629  15.760  1.00  0.00           O
ATOM   1535  N   ARG A 258      28.247  47.807  16.651  1.00  0.00           N
ATOM   1536  CA  ARG A 258      28.976  47.375  15.470  1.00  0.00           C
ATOM   1537  CB  ARG A 258      30.453  47.264  15.843  1.00  0.00           C
ATOM   1538  CG  ARG A 258      31.348  46.977  14.643  1.00  0.00           C
ATOM   1539  CD  ARG A 258      31.101  47.908  13.453  1.00  0.00           C
ATOM   1540  NE  ARG A 258      31.736  47.348  12.253  1.00  0.00           N
ATOM   1541  CZ  ARG A 258      31.172  46.673  11.233  1.00  0.00           C
ATOM   1542  NH1 ARG A 258      29.849  46.513  11.102  1.00  0.00           N
ATOM   1543  NH2 ARG A 258      31.911  46.115  10.266  1.00  0.00           N
ATOM   1544  C   ARG A 258      28.528  46.035  14.901  1.00  0.00           C
ATOM   1545  O   ARG A 258      28.555  45.836  13.695  1.00  0.00           O
ATOM   1546  N   LEU A 259      28.222  45.147  15.854  1.00  0.00           N
ATOM   1547  CA  LEU A 259      28.025  43.745  15.553  1.00  0.00           C
ATOM   1548  CB  LEU A 259      28.244  42.917  16.820  1.00  0.00           C
ATOM   1549  CG  LEU A 259      28.394  41.434  16.519  1.00  0.00           C
ATOM   1550  CD1 LEU A 259      29.621  40.955  15.743  1.00  0.00           C
ATOM   1551  CD2 LEU A 259      28.213  40.690  17.843  1.00  0.00           C
ATOM   1552  C   LEU A 259      26.757  43.448  14.746  1.00  0.00           C
ATOM   1553  O   LEU A 259      26.700  42.540  13.926  1.00  0.00           O
ATOM   1554  N   LYS A 260      25.733  44.239  15.039  1.00  0.00           N
ATOM   1555  CA  LYS A 260      24.357  44.045  14.617  1.00  0.00           C
ATOM   1556  CB  LYS A 260      23.427  44.847  15.523  1.00  0.00           C
ATOM   1557  CG  LYS A 260      23.334  46.355  15.254  1.00  0.00           C
ATOM   1558  CD  LYS A 260      22.888  47.189  16.443  1.00  0.00           C
ATOM   1559  CE  LYS A 260      22.954  48.691  16.168  1.00  0.00           C
ATOM   1560  NZ  LYS A 260      22.275  49.380  17.274  1.00  0.00           N
ATOM   1561  C   LYS A 260      24.123  44.188  13.126  1.00  0.00           C
ATOM   1562  O   LYS A 260      23.236  43.534  12.588  1.00  0.00           O
ATOM   1563  N   SER A 261      25.015  44.821  12.354  1.00  0.00           N
ATOM   1564  CA  SER A 261      24.865  45.194  10.970  1.00  0.00           C
ATOM   1565  CB  SER A 261      25.448  46.590  10.722  1.00  0.00           C
ATOM   1566  OG  SER A 261      24.988  47.469  11.729  1.00  0.00           O
ATOM   1567  C   SER A 261      25.599  44.218  10.063  1.00  0.00           C
ATOM   1568  O   SER A 261      25.340  44.148   8.867  1.00  0.00           O
ATOM   1569  N   VAL A 262      26.571  43.478  10.617  1.00  0.00           N
ATOM   1570  CA  VAL A 262      27.411  42.533   9.902  1.00  0.00           C
ATOM   1571  CB  VAL A 262      28.518  41.875  10.728  1.00  0.00           C
ATOM   1572  CG1 VAL A 262      29.159  42.955  11.610  1.00  0.00           C
ATOM   1573  CG2 VAL A 262      28.086  40.770  11.664  1.00  0.00           C
ATOM   1574  C   VAL A 262      26.608  41.500   9.125  1.00  0.00           C
ATOM   1575  O   VAL A 262      25.598  41.025   9.630  1.00  0.00           O
ATOM   1576  N   ARG A 263      27.126  41.076   7.969  1.00  0.00           N
ATOM   1577  CA  ARG A 263      26.481  40.155   7.053  1.00  0.00           C
ATOM   1578  CB  ARG A 263      27.257  39.849   5.780  1.00  0.00           C
ATOM   1579  CG  ARG A 263      27.301  41.130   4.950  1.00  0.00           C
ATOM   1580  CD  ARG A 263      28.029  40.606   3.711  1.00  0.00           C
ATOM   1581  NE  ARG A 263      28.518  41.733   2.927  1.00  0.00           N
ATOM   1582  CZ  ARG A 263      29.197  41.633   1.776  1.00  0.00           C
ATOM   1583  NH1 ARG A 263      29.778  42.702   1.206  1.00  0.00           N
ATOM   1584  NH2 ARG A 263      29.198  40.477   1.104  1.00  0.00           N
ATOM   1585  C   ARG A 263      26.169  38.820   7.717  1.00  0.00           C
ATOM   1586  O   ARG A 263      25.071  38.359   7.439  1.00  0.00           O
ATOM   1587  N   MET A 264      26.988  38.294   8.633  1.00  0.00           N
ATOM   1588  CA  MET A 264      26.809  36.993   9.250  1.00  0.00           C
ATOM   1589  CB  MET A 264      28.069  36.740  10.080  1.00  0.00           C
ATOM   1590  CG  MET A 264      28.036  35.386  10.762  1.00  0.00           C
ATOM   1591  SD  MET A 264      29.624  35.012  11.545  1.00  0.00           S
ATOM   1592  CE  MET A 264      29.869  36.255  12.842  1.00  0.00           C
ATOM   1593  C   MET A 264      25.527  37.085  10.084  1.00  0.00           C
ATOM   1594  O   MET A 264      24.890  36.048  10.212  1.00  0.00           O
ATOM   1595  N   LEU A 265      25.208  38.230  10.678  1.00  0.00           N
ATOM   1596  CA  LEU A 265      24.262  38.367  11.760  1.00  0.00           C
ATOM   1597  CB  LEU A 265      24.926  38.696  13.101  1.00  0.00           C
ATOM   1598  CG  LEU A 265      26.045  37.769  13.553  1.00  0.00           C
ATOM   1599  CD1 LEU A 265      26.438  38.140  14.986  1.00  0.00           C
ATOM   1600  CD2 LEU A 265      25.667  36.290  13.539  1.00  0.00           C
ATOM   1601  C   LEU A 265      23.162  39.366  11.426  1.00  0.00           C
ATOM   1602  O   LEU A 265      22.403  39.811  12.276  1.00  0.00           O
ATOM   1603  N   SER A 266      23.008  39.692  10.143  1.00  0.00           N
ATOM   1604  CA  SER A 266      21.833  40.390   9.655  1.00  0.00           C
ATOM   1605  CB  SER A 266      22.104  41.900   9.575  1.00  0.00           C
ATOM   1606  OG  SER A 266      23.041  42.135   8.544  1.00  0.00           O
ATOM   1607  C   SER A 266      21.387  39.962   8.262  1.00  0.00           C
ATOM   1608  O   SER A 266      22.071  39.183   7.599  1.00  0.00           O
ATOM   1609  N   GLY A 267      20.191  40.392   7.850  1.00  0.00           N
ATOM   1610  CA  GLY A 267      19.641  39.940   6.575  1.00  0.00           C
ATOM   1611  C   GLY A 267      18.513  38.910   6.710  1.00  0.00           C
ATOM   1612  O   GLY A 267      17.960  38.553   5.673  1.00  0.00           O
ATOM   1613  N   SER A 268      18.116  38.490   7.910  1.00  0.00           N
ATOM   1614  CA  SER A 268      17.057  37.540   8.165  1.00  0.00           C
ATOM   1615  CB  SER A 268      17.514  36.144   7.731  1.00  0.00           C
ATOM   1616  OG  SER A 268      18.379  35.455   8.611  1.00  0.00           O
ATOM   1617  C   SER A 268      16.684  37.457   9.638  1.00  0.00           C
ATOM   1618  O   SER A 268      17.498  37.691  10.525  1.00  0.00           O
ATOM   1619  N   LYS A 269      15.460  36.983   9.887  1.00  0.00           N
ATOM   1620  CA  LYS A 269      14.945  36.721  11.220  1.00  0.00           C
ATOM   1621  CB  LYS A 269      13.512  36.244  11.063  1.00  0.00           C
ATOM   1622  CG  LYS A 269      12.820  36.129  12.429  1.00  0.00           C
ATOM   1623  CD  LYS A 269      11.356  35.821  12.177  1.00  0.00           C
ATOM   1624  CE  LYS A 269      10.730  37.153  11.747  1.00  0.00           C
ATOM   1625  NZ  LYS A 269       9.269  37.017  11.582  1.00  0.00           N
ATOM   1626  C   LYS A 269      15.762  35.660  11.928  1.00  0.00           C
ATOM   1627  O   LYS A 269      16.034  35.809  13.123  1.00  0.00           O
ATOM   1628  N   GLU A 270      16.399  34.693  11.278  1.00  0.00           N
ATOM   1629  CA  GLU A 270      17.158  33.621  11.895  1.00  0.00           C
ATOM   1630  CB  GLU A 270      17.307  32.462  10.926  1.00  0.00           C
ATOM   1631  CG  GLU A 270      17.766  31.214  11.689  1.00  0.00           C
ATOM   1632  CD  GLU A 270      16.789  30.660  12.717  1.00  0.00           C
ATOM   1633  OE1 GLU A 270      15.829  29.991  12.268  1.00  0.00           O
ATOM   1634  OE2 GLU A 270      16.926  30.964  13.914  1.00  0.00           O
ATOM   1635  C   GLU A 270      18.545  34.114  12.270  1.00  0.00           C
ATOM   1636  O   GLU A 270      19.137  33.809  13.304  1.00  0.00           O
ATOM   1637  N   LYS A 271      19.146  35.089  11.572  1.00  0.00           N
ATOM   1638  CA  LYS A 271      20.321  35.839  11.946  1.00  0.00           C
ATOM   1639  CB  LYS A 271      20.906  36.451  10.686  1.00  0.00           C
ATOM   1640  CG  LYS A 271      21.451  35.429   9.685  1.00  0.00           C
ATOM   1641  CD  LYS A 271      21.902  36.297   8.515  1.00  0.00           C
ATOM   1642  CE  LYS A 271      22.783  35.496   7.567  1.00  0.00           C
ATOM   1643  NZ  LYS A 271      23.301  36.405   6.528  1.00  0.00           N
ATOM   1644  C   LYS A 271      20.034  36.865  13.034  1.00  0.00           C
ATOM   1645  O   LYS A 271      20.888  37.067  13.883  1.00  0.00           O
ATOM   1646  N   ASP A 272      18.821  37.436  13.058  1.00  0.00           N
ATOM   1647  CA  ASP A 272      18.288  38.269  14.124  1.00  0.00           C
ATOM   1648  CB  ASP A 272      16.958  38.915  13.753  1.00  0.00           C
ATOM   1649  CG  ASP A 272      16.475  39.808  14.889  1.00  0.00           C
ATOM   1650  OD1 ASP A 272      15.382  39.588  15.455  1.00  0.00           O
ATOM   1651  OD2 ASP A 272      17.237  40.752  15.227  1.00  0.00           O
ATOM   1652  C   ASP A 272      18.246  37.440  15.404  1.00  0.00           C
ATOM   1653  O   ASP A 272      18.712  37.889  16.446  1.00  0.00           O
ATOM   1654  N   ARG A 273      17.805  36.173  15.383  1.00  0.00           N
ATOM   1655  CA  ARG A 273      17.775  35.310  16.534  1.00  0.00           C
ATOM   1656  CB  ARG A 273      16.914  34.090  16.190  1.00  0.00           C
ATOM   1657  CG  ARG A 273      15.410  34.341  16.234  1.00  0.00           C
ATOM   1658  CD  ARG A 273      14.494  33.450  15.390  1.00  0.00           C
ATOM   1659  NE  ARG A 273      14.822  32.044  15.623  1.00  0.00           N
ATOM   1660  CZ  ARG A 273      14.389  31.261  16.621  1.00  0.00           C
ATOM   1661  NH1 ARG A 273      14.877  30.015  16.694  1.00  0.00           N
ATOM   1662  NH2 ARG A 273      13.467  31.682  17.497  1.00  0.00           N
ATOM   1663  C   ARG A 273      19.160  34.874  16.982  1.00  0.00           C
ATOM   1664  O   ARG A 273      19.361  34.686  18.182  1.00  0.00           O
ATOM   1665  N   ASN A 274      20.083  34.742  16.029  1.00  0.00           N
ATOM   1666  CA  ASN A 274      21.466  34.433  16.333  1.00  0.00           C
ATOM   1667  CB  ASN A 274      22.261  33.888  15.147  1.00  0.00           C
ATOM   1668  CG  ASN A 274      23.602  33.283  15.558  1.00  0.00           C
ATOM   1669  OD1 ASN A 274      23.856  32.800  16.657  1.00  0.00           O
ATOM   1670  ND2 ASN A 274      24.493  33.091  14.596  1.00  0.00           N
ATOM   1671  C   ASN A 274      22.126  35.628  17.013  1.00  0.00           C
ATOM   1672  O   ASN A 274      22.981  35.570  17.897  1.00  0.00           O
ATOM   1673  N   LEU A 275      21.828  36.827  16.535  1.00  0.00           N
ATOM   1674  CA  LEU A 275      22.320  38.037  17.190  1.00  0.00           C
ATOM   1675  CB  LEU A 275      21.902  39.201  16.300  1.00  0.00           C
ATOM   1676  CG  LEU A 275      22.431  40.527  16.822  1.00  0.00           C
ATOM   1677  CD1 LEU A 275      23.963  40.597  16.861  1.00  0.00           C
ATOM   1678  CD2 LEU A 275      22.042  41.804  16.090  1.00  0.00           C
ATOM   1679  C   LEU A 275      21.894  38.175  18.636  1.00  0.00           C
ATOM   1680  O   LEU A 275      22.632  38.770  19.432  1.00  0.00           O
ATOM   1681  N   ARG A 276      20.672  37.721  18.864  1.00  0.00           N
ATOM   1682  CA  ARG A 276      20.008  37.783  20.156  1.00  0.00           C
ATOM   1683  CB  ARG A 276      18.542  37.414  19.875  1.00  0.00           C
ATOM   1684  CG  ARG A 276      17.894  37.067  21.207  1.00  0.00           C
ATOM   1685  CD  ARG A 276      16.416  36.742  21.066  1.00  0.00           C
ATOM   1686  NE  ARG A 276      16.225  35.385  20.563  1.00  0.00           N
ATOM   1687  CZ  ARG A 276      15.024  34.806  20.635  1.00  0.00           C
ATOM   1688  NH1 ARG A 276      13.866  35.306  21.092  1.00  0.00           N
ATOM   1689  NH2 ARG A 276      15.022  33.527  20.266  1.00  0.00           N
ATOM   1690  C   ARG A 276      20.661  36.843  21.147  1.00  0.00           C
ATOM   1691  O   ARG A 276      21.055  37.276  22.237  1.00  0.00           O
ATOM   1692  N   ARG A 277      21.041  35.611  20.776  1.00  0.00           N
ATOM   1693  CA  ARG A 277      21.872  34.587  21.374  1.00  0.00           C
ATOM   1694  CB  ARG A 277      21.949  33.392  20.444  1.00  0.00           C
ATOM   1695  CG  ARG A 277      22.532  32.084  21.002  1.00  0.00           C
ATOM   1696  CD  ARG A 277      22.819  31.058  19.904  1.00  0.00           C
ATOM   1697  NE  ARG A 277      24.004  31.431  19.126  1.00  0.00           N
ATOM   1698  CZ  ARG A 277      25.291  31.112  19.258  1.00  0.00           C
ATOM   1699  NH1 ARG A 277      25.913  30.464  20.261  1.00  0.00           N
ATOM   1700  NH2 ARG A 277      26.123  31.593  18.318  1.00  0.00           N
ATOM   1701  C   ARG A 277      23.226  35.220  21.675  1.00  0.00           C
ATOM   1702  O   ARG A 277      23.631  35.123  22.829  1.00  0.00           O
ATOM   1703  N   ILE A 278      23.854  35.846  20.686  1.00  0.00           N
ATOM   1704  CA  ILE A 278      25.207  36.346  20.840  1.00  0.00           C
ATOM   1705  CB  ILE A 278      25.850  36.482  19.463  1.00  0.00           C
ATOM   1706  CG2 ILE A 278      27.249  37.068  19.526  1.00  0.00           C
ATOM   1707  CG1 ILE A 278      26.042  35.100  18.841  1.00  0.00           C
ATOM   1708  CD  ILE A 278      26.327  35.186  17.346  1.00  0.00           C
ATOM   1709  C   ILE A 278      25.283  37.595  21.723  1.00  0.00           C
ATOM   1710  O   ILE A 278      26.257  37.710  22.476  1.00  0.00           O
ATOM   1711  N   THR A 279      24.196  38.362  21.775  1.00  0.00           N
ATOM   1712  CA  THR A 279      24.037  39.480  22.684  1.00  0.00           C
ATOM   1713  CB  THR A 279      22.908  40.408  22.251  1.00  0.00           C
ATOM   1714  CG2 THR A 279      22.724  41.499  23.291  1.00  0.00           C
ATOM   1715  OG1 THR A 279      23.160  40.900  20.955  1.00  0.00           O
ATOM   1716  C   THR A 279      23.823  39.040  24.130  1.00  0.00           C
ATOM   1717  O   THR A 279      24.477  39.600  25.015  1.00  0.00           O
ATOM   1718  N   ARG A 280      22.982  38.044  24.402  1.00  0.00           N
ATOM   1719  CA  ARG A 280      22.776  37.420  25.702  1.00  0.00           C
ATOM   1720  CB  ARG A 280      21.763  36.289  25.532  1.00  0.00           C
ATOM   1721  CG  ARG A 280      20.389  36.657  26.057  1.00  0.00           C
ATOM   1722  CD  ARG A 280      19.268  35.704  25.660  1.00  0.00           C
ATOM   1723  NE  ARG A 280      17.980  36.218  26.153  1.00  0.00           N
ATOM   1724  CZ  ARG A 280      16.790  35.680  25.834  1.00  0.00           C
ATOM   1725  NH1 ARG A 280      16.621  34.664  24.964  1.00  0.00           N
ATOM   1726  NH2 ARG A 280      15.652  36.170  26.332  1.00  0.00           N
ATOM   1727  C   ARG A 280      24.020  36.844  26.360  1.00  0.00           C
ATOM   1728  O   ARG A 280      24.317  37.111  27.522  1.00  0.00           O
ATOM   1729  N   MET A 281      24.881  36.187  25.588  1.00  0.00           N
ATOM   1730  CA  MET A 281      26.218  35.689  25.866  1.00  0.00           C
ATOM   1731  CB  MET A 281      26.856  34.920  24.701  1.00  0.00           C
ATOM   1732  CG  MET A 281      26.471  33.449  24.587  1.00  0.00           C
ATOM   1733  SD  MET A 281      24.715  33.048  24.659  1.00  0.00           S
ATOM   1734  CE  MET A 281      24.404  32.659  26.402  1.00  0.00           C
ATOM   1735  C   MET A 281      27.250  36.706  26.320  1.00  0.00           C
ATOM   1736  O   MET A 281      28.169  36.353  27.053  1.00  0.00           O
ATOM   1737  N   VAL A 282      27.081  37.974  25.944  1.00  0.00           N
ATOM   1738  CA  VAL A 282      27.935  39.057  26.371  1.00  0.00           C
ATOM   1739  CB  VAL A 282      28.572  39.809  25.209  1.00  0.00           C
ATOM   1740  CG1 VAL A 282      29.365  38.832  24.343  1.00  0.00           C
ATOM   1741  CG2 VAL A 282      27.518  40.555  24.392  1.00  0.00           C
ATOM   1742  C   VAL A 282      27.265  39.954  27.412  1.00  0.00           C
ATOM   1743  O   VAL A 282      27.921  40.325  28.391  1.00  0.00           O
ATOM   1744  N   LEU A 283      25.998  40.344  27.349  1.00  0.00           N
ATOM   1745  CA  LEU A 283      25.342  41.082  28.414  1.00  0.00           C
ATOM   1746  CB  LEU A 283      24.057  41.722  27.884  1.00  0.00           C
ATOM   1747  CG  LEU A 283      24.419  42.685  26.759  1.00  0.00           C
ATOM   1748  CD1 LEU A 283      23.123  43.388  26.327  1.00  0.00           C
ATOM   1749  CD2 LEU A 283      25.326  43.836  27.176  1.00  0.00           C
ATOM   1750  C   LEU A 283      25.151  40.318  29.718  1.00  0.00           C
ATOM   1751  O   LEU A 283      25.235  40.979  30.745  1.00  0.00           O
ATOM   1752  N   VAL A 284      25.256  38.995  29.813  1.00  0.00           N
ATOM   1753  CA  VAL A 284      25.450  38.348  31.095  1.00  0.00           C
ATOM   1754  CB  VAL A 284      25.378  36.844  30.849  1.00  0.00           C
ATOM   1755  CG1 VAL A 284      26.708  36.180  30.461  1.00  0.00           C
ATOM   1756  CG2 VAL A 284      24.830  36.140  32.092  1.00  0.00           C
ATOM   1757  C   VAL A 284      26.702  38.746  31.889  1.00  0.00           C
ATOM   1758  O   VAL A 284      26.817  38.710  33.114  1.00  0.00           O
ATOM   1759  N   VAL A 285      27.690  39.256  31.153  1.00  0.00           N
ATOM   1760  CA  VAL A 285      28.924  39.601  31.818  1.00  0.00           C
ATOM   1761  CB  VAL A 285      30.035  39.640  30.776  1.00  0.00           C
ATOM   1762  CG1 VAL A 285      31.427  39.869  31.378  1.00  0.00           C
ATOM   1763  CG2 VAL A 285      30.091  38.426  29.856  1.00  0.00           C
ATOM   1764  C   VAL A 285      28.785  40.915  32.593  1.00  0.00           C
ATOM   1765  O   VAL A 285      29.503  41.064  33.579  1.00  0.00           O
ATOM   1766  N   VAL A 286      27.874  41.786  32.157  1.00  0.00           N
ATOM   1767  CA  VAL A 286      27.559  42.936  32.971  1.00  0.00           C
ATOM   1768  CB  VAL A 286      26.682  43.907  32.174  1.00  0.00           C
ATOM   1769  CG1 VAL A 286      26.402  45.196  32.956  1.00  0.00           C
ATOM   1770  CG2 VAL A 286      27.313  44.387  30.878  1.00  0.00           C
ATOM   1771  C   VAL A 286      26.888  42.468  34.266  1.00  0.00           C
ATOM   1772  O   VAL A 286      27.136  43.015  35.330  1.00  0.00           O
ATOM   1773  N   ALA A 287      26.048  41.441  34.088  1.00  0.00           N
ATOM   1774  CA  ALA A 287      24.964  41.188  35.006  1.00  0.00           C
ATOM   1775  CB  ALA A 287      23.878  40.416  34.275  1.00  0.00           C
ATOM   1776  C   ALA A 287      25.447  40.471  36.257  1.00  0.00           C
ATOM   1777  O   ALA A 287      24.916  40.743  37.327  1.00  0.00           O
ATOM   1778  N   VAL A 288      26.525  39.681  36.135  1.00  0.00           N
ATOM   1779  CA  VAL A 288      27.245  38.991  37.171  1.00  0.00           C
ATOM   1780  CB  VAL A 288      28.295  37.965  36.734  1.00  0.00           C
ATOM   1781  CG1 VAL A 288      27.743  36.726  36.039  1.00  0.00           C
ATOM   1782  CG2 VAL A 288      29.255  38.703  35.811  1.00  0.00           C
ATOM   1783  C   VAL A 288      27.934  40.010  38.076  1.00  0.00           C
ATOM   1784  O   VAL A 288      28.250  39.575  39.185  1.00  0.00           O
ATOM   1785  N   PHE A 289      28.017  41.269  37.647  1.00  0.00           N
ATOM   1786  CA  PHE A 289      28.109  42.407  38.533  1.00  0.00           C
ATOM   1787  CB  PHE A 289      29.001  43.537  38.029  1.00  0.00           C
ATOM   1788  CG  PHE A 289      30.473  43.175  37.927  1.00  0.00           C
ATOM   1789  CD1 PHE A 289      30.923  42.307  36.929  1.00  0.00           C
ATOM   1790  CE1 PHE A 289      32.293  42.117  36.730  1.00  0.00           C
ATOM   1791  CZ  PHE A 289      33.246  42.626  37.614  1.00  0.00           C
ATOM   1792  CE2 PHE A 289      32.791  43.397  38.684  1.00  0.00           C
ATOM   1793  CD2 PHE A 289      31.436  43.684  38.801  1.00  0.00           C
ATOM   1794  C   PHE A 289      26.790  42.944  39.085  1.00  0.00           C
ATOM   1795  O   PHE A 289      26.464  42.842  40.269  1.00  0.00           O
ATOM   1796  N   ILE A 290      25.973  43.572  38.247  1.00  0.00           N
ATOM   1797  CA  ILE A 290      24.917  44.439  38.728  1.00  0.00           C
ATOM   1798  CB  ILE A 290      24.589  45.435  37.624  1.00  0.00           C
ATOM   1799  CG2 ILE A 290      25.790  46.214  37.117  1.00  0.00           C
ATOM   1800  CG1 ILE A 290      23.861  44.801  36.430  1.00  0.00           C
ATOM   1801  CD  ILE A 290      23.137  45.774  35.506  1.00  0.00           C
ATOM   1802  C   ILE A 290      23.706  43.733  39.343  1.00  0.00           C
ATOM   1803  O   ILE A 290      23.025  44.394  40.129  1.00  0.00           O
ATOM   1804  N   VAL A 291      23.599  42.421  39.142  1.00  0.00           N
ATOM   1805  CA  VAL A 291      22.729  41.649  40.008  1.00  0.00           C
ATOM   1806  CB  VAL A 291      21.735  40.842  39.180  1.00  0.00           C
ATOM   1807  CG1 VAL A 291      20.658  40.054  39.921  1.00  0.00           C
ATOM   1808  CG2 VAL A 291      21.021  41.681  38.120  1.00  0.00           C
ATOM   1809  C   VAL A 291      23.464  40.777  41.009  1.00  0.00           C
ATOM   1810  O   VAL A 291      23.001  40.749  42.158  1.00  0.00           O
ATOM   1811  N   CYS A 292      24.573  40.112  40.665  1.00  0.00           N
ATOM   1812  CA  CYS A 292      25.250  39.179  41.526  1.00  0.00           C
ATOM   1813  CB  CYS A 292      25.591  37.918  40.725  1.00  0.00           C
ATOM   1814  SG  CYS A 292      24.153  37.275  39.852  1.00  0.00           S
ATOM   1815  C   CYS A 292      26.256  39.641  42.583  1.00  0.00           C
ATOM   1816  O   CYS A 292      26.277  38.994  43.619  1.00  0.00           O
ATOM   1817  N   TRP A 293      26.969  40.732  42.345  1.00  0.00           N
ATOM   1818  CA  TRP A 293      27.852  41.337  43.335  1.00  0.00           C
ATOM   1819  CB  TRP A 293      29.239  41.679  42.813  1.00  0.00           C
ATOM   1820  CG  TRP A 293      30.241  40.567  42.897  1.00  0.00           C
ATOM   1821  CD1 TRP A 293      30.700  39.886  43.966  1.00  0.00           C
ATOM   1822  NE1 TRP A 293      31.620  38.926  43.594  1.00  0.00           N
ATOM   1823  CE2 TRP A 293      31.870  38.996  42.238  1.00  0.00           C
ATOM   1824  CZ2 TRP A 293      32.729  38.239  41.429  1.00  0.00           C
ATOM   1825  CH2 TRP A 293      32.847  38.573  40.073  1.00  0.00           C
ATOM   1826  CZ3 TRP A 293      31.981  39.562  39.606  1.00  0.00           C
ATOM   1827  CE3 TRP A 293      31.072  40.281  40.394  1.00  0.00           C
ATOM   1828  CD2 TRP A 293      30.975  40.006  41.759  1.00  0.00           C
ATOM   1829  C   TRP A 293      27.305  42.601  43.980  1.00  0.00           C
ATOM   1830  O   TRP A 293      27.775  42.901  45.066  1.00  0.00           O
ATOM   1831  N   THR A 294      26.385  43.379  43.426  1.00  0.00           N
ATOM   1832  CA  THR A 294      25.782  44.506  44.113  1.00  0.00           C
ATOM   1833  CB  THR A 294      24.716  45.192  43.257  1.00  0.00           C
ATOM   1834  CG2 THR A 294      24.589  46.693  43.488  1.00  0.00           C
ATOM   1835  OG1 THR A 294      24.867  44.955  41.886  1.00  0.00           O
ATOM   1836  C   THR A 294      25.210  44.076  45.459  1.00  0.00           C
ATOM   1837  O   THR A 294      25.125  44.950  46.326  1.00  0.00           O
ATOM   1838  N   PRO A 295      24.587  42.920  45.651  1.00  0.00           N
ATOM   1839  CD  PRO A 295      24.173  41.959  44.642  1.00  0.00           C
ATOM   1840  CG  PRO A 295      22.933  41.253  45.206  1.00  0.00           C
ATOM   1841  CB  PRO A 295      23.076  41.364  46.718  1.00  0.00           C
ATOM   1842  CA  PRO A 295      23.912  42.621  46.901  1.00  0.00           C
ATOM   1843  C   PRO A 295      24.846  42.498  48.089  1.00  0.00           C
ATOM   1844  O   PRO A 295      24.651  43.188  49.088  1.00  0.00           O
ATOM   1845  N   ILE A 296      25.926  41.719  47.957  1.00  0.00           N
ATOM   1846  CA  ILE A 296      26.995  41.576  48.930  1.00  0.00           C
ATOM   1847  CB  ILE A 296      27.981  40.473  48.532  1.00  0.00           C
ATOM   1848  CG2 ILE A 296      28.765  40.707  47.237  1.00  0.00           C
ATOM   1849  CG1 ILE A 296      29.013  40.164  49.608  1.00  0.00           C
ATOM   1850  CD  ILE A 296      28.470  39.723  50.965  1.00  0.00           C
ATOM   1851  C   ILE A 296      27.709  42.881  49.267  1.00  0.00           C
ATOM   1852  O   ILE A 296      28.106  43.124  50.393  1.00  0.00           O
ATOM   1853  N   HIS A 297      27.954  43.741  48.272  1.00  0.00           N
ATOM   1854  CA  HIS A 297      28.368  45.130  48.350  1.00  0.00           C
ATOM   1855  CB  HIS A 297      28.654  45.658  46.944  1.00  0.00           C
ATOM   1856  CG  HIS A 297      29.975  45.201  46.390  1.00  0.00           C
ATOM   1857  ND1 HIS A 297      31.104  44.820  47.110  1.00  0.00           N
ATOM   1858  CE1 HIS A 297      31.917  44.183  46.276  1.00  0.00           C
ATOM   1859  NE2 HIS A 297      31.390  44.162  45.042  1.00  0.00           N
ATOM   1860  CD2 HIS A 297      30.146  44.745  45.105  1.00  0.00           C
ATOM   1861  C   HIS A 297      27.395  46.020  49.113  1.00  0.00           C
ATOM   1862  O   HIS A 297      27.901  46.987  49.663  1.00  0.00           O
ATOM   1863  N   ILE A 298      26.101  45.725  49.215  1.00  0.00           N
ATOM   1864  CA  ILE A 298      25.297  46.445  50.177  1.00  0.00           C
ATOM   1865  CB  ILE A 298      23.866  46.651  49.674  1.00  0.00           C
ATOM   1866  CG2 ILE A 298      22.889  46.820  50.834  1.00  0.00           C
ATOM   1867  CG1 ILE A 298      23.670  47.847  48.749  1.00  0.00           C
ATOM   1868  CD  ILE A 298      23.810  49.247  49.339  1.00  0.00           C
ATOM   1869  C   ILE A 298      25.346  45.684  51.508  1.00  0.00           C
ATOM   1870  O   ILE A 298      25.549  46.341  52.528  1.00  0.00           O
ATOM   1871  N   TYR A 299      25.392  44.362  51.561  1.00  0.00           N
ATOM   1872  CA  TYR A 299      25.453  43.568  52.773  1.00  0.00           C
ATOM   1873  CB  TYR A 299      25.281  42.066  52.514  1.00  0.00           C
ATOM   1874  CG  TYR A 299      23.941  41.612  53.020  1.00  0.00           C
ATOM   1875  CD1 TYR A 299      22.928  41.374  52.088  1.00  0.00           C
ATOM   1876  CE1 TYR A 299      21.609  41.167  52.498  1.00  0.00           C
ATOM   1877  CZ  TYR A 299      21.243  41.230  53.847  1.00  0.00           C
ATOM   1878  OH  TYR A 299      19.931  41.203  54.233  1.00  0.00           O
ATOM   1879  CE2 TYR A 299      22.246  41.480  54.809  1.00  0.00           C
ATOM   1880  CD2 TYR A 299      23.574  41.626  54.370  1.00  0.00           C
ATOM   1881  C   TYR A 299      26.636  43.801  53.699  1.00  0.00           C
ATOM   1882  O   TYR A 299      26.551  43.441  54.886  1.00  0.00           O
ATOM   1883  N   VAL A 300      27.804  44.252  53.239  1.00  0.00           N
ATOM   1884  CA  VAL A 300      28.903  44.616  54.100  1.00  0.00           C
ATOM   1885  CB  VAL A 300      30.237  44.385  53.381  1.00  0.00           C
ATOM   1886  CG1 VAL A 300      30.480  42.927  53.003  1.00  0.00           C
ATOM   1887  CG2 VAL A 300      30.279  45.183  52.072  1.00  0.00           C
ATOM   1888  C   VAL A 300      28.893  46.021  54.677  1.00  0.00           C
ATOM   1889  O   VAL A 300      29.720  46.324  55.542  1.00  0.00           O
ATOM   1890  N   ILE A 301      27.961  46.862  54.241  1.00  0.00           N
ATOM   1891  CA  ILE A 301      27.820  48.200  54.775  1.00  0.00           C
ATOM   1892  CB  ILE A 301      28.361  49.302  53.852  1.00  0.00           C
ATOM   1893  CG2 ILE A 301      29.823  49.036  53.538  1.00  0.00           C
ATOM   1894  CG1 ILE A 301      27.431  49.515  52.652  1.00  0.00           C
ATOM   1895  CD  ILE A 301      27.735  50.673  51.701  1.00  0.00           C
ATOM   1896  C   ILE A 301      26.459  48.450  55.413  1.00  0.00           C
ATOM   1897  O   ILE A 301      26.275  49.472  56.044  1.00  0.00           O
ATOM   1898  N   ILE A 302      25.422  47.613  55.386  1.00  0.00           N
ATOM   1899  CA  ILE A 302      24.065  48.006  55.700  1.00  0.00           C
ATOM   1900  CB  ILE A 302      23.142  46.904  55.202  1.00  0.00           C
ATOM   1901  CG2 ILE A 302      23.288  45.607  56.007  1.00  0.00           C
ATOM   1902  CG1 ILE A 302      21.656  47.281  55.093  1.00  0.00           C
ATOM   1903  CD  ILE A 302      21.450  48.497  54.187  1.00  0.00           C
ATOM   1904  C   ILE A 302      23.772  48.509  57.101  1.00  0.00           C
ATOM   1905  O   ILE A 302      23.090  49.526  57.278  1.00  0.00           O
ATOM   1906  N   LYS A 303      24.384  47.841  58.084  1.00  0.00           N
ATOM   1907  CA  LYS A 303      24.367  48.204  59.486  1.00  0.00           C
ATOM   1908  CB  LYS A 303      24.846  47.017  60.308  1.00  0.00           C
ATOM   1909  CG  LYS A 303      24.050  45.727  60.098  1.00  0.00           C
ATOM   1910  CD  LYS A 303      24.538  44.591  60.999  1.00  0.00           C
ATOM   1911  CE  LYS A 303      25.919  44.028  60.719  1.00  0.00           C
ATOM   1912  NZ  LYS A 303      26.279  43.019  61.724  1.00  0.00           N
ATOM   1913  C   LYS A 303      25.149  49.457  59.827  1.00  0.00           C
ATOM   1914  O   LYS A 303      24.820  50.042  60.844  1.00  0.00           O
ATOM   1915  N   ALA A 304      25.964  50.060  58.933  1.00  0.00           N
ATOM   1916  CA  ALA A 304      26.453  51.409  59.104  1.00  0.00           C
ATOM   1917  CB  ALA A 304      27.949  51.323  58.836  1.00  0.00           C
ATOM   1918  C   ALA A 304      25.781  52.359  58.122  1.00  0.00           C
ATOM   1919  O   ALA A 304      26.007  53.555  58.219  1.00  0.00           O
ATOM   1920  N   LEU A 305      24.974  51.952  57.130  1.00  0.00           N
ATOM   1921  CA  LEU A 305      24.164  52.800  56.277  1.00  0.00           C
ATOM   1922  CB  LEU A 305      23.768  52.122  54.972  1.00  0.00           C
ATOM   1923  CG  LEU A 305      23.023  52.974  53.951  1.00  0.00           C
ATOM   1924  CD1 LEU A 305      23.816  54.198  53.492  1.00  0.00           C
ATOM   1925  CD2 LEU A 305      22.681  52.175  52.700  1.00  0.00           C
ATOM   1926  C   LEU A 305      22.907  53.229  57.013  1.00  0.00           C
ATOM   1927  O   LEU A 305      22.386  54.334  56.883  1.00  0.00           O
ATOM   1928  N   ILE A 306      22.354  52.336  57.851  1.00  0.00           N
ATOM   1929  CA  ILE A 306      21.121  52.554  58.563  1.00  0.00           C
ATOM   1930  CB  ILE A 306      19.863  52.266  57.746  1.00  0.00           C
ATOM   1931  CG2 ILE A 306      19.445  53.430  56.846  1.00  0.00           C
ATOM   1932  CG1 ILE A 306      20.003  50.972  56.950  1.00  0.00           C
ATOM   1933  CD  ILE A 306      18.707  50.569  56.275  1.00  0.00           C
ATOM   1934  C   ILE A 306      21.149  51.742  59.854  1.00  0.00           C
ATOM   1935  O   ILE A 306      21.675  50.622  59.775  1.00  0.00           O
ATOM   1936  N   THR A 307      20.572  52.198  60.969  1.00  0.00           N
ATOM   1937  CA  THR A 307      20.919  51.646  62.252  1.00  0.00           C
ATOM   1938  CB  THR A 307      21.178  52.762  63.263  1.00  0.00           C
ATOM   1939  CG2 THR A 307      21.502  52.182  64.636  1.00  0.00           C
ATOM   1940  OG1 THR A 307      22.287  53.494  62.764  1.00  0.00           O
ATOM   1941  C   THR A 307      19.789  50.658  62.506  1.00  0.00           C
ATOM   1942  O   THR A 307      18.708  51.034  62.948  1.00  0.00           O
ATOM   1943  N   ILE A 308      19.962  49.347  62.312  1.00  0.00           N
ATOM   1944  CA  ILE A 308      18.987  48.278  62.312  1.00  0.00           C
ATOM   1945  CB  ILE A 308      18.723  47.853  60.854  1.00  0.00           C
ATOM   1946  CG2 ILE A 308      18.142  49.025  60.080  1.00  0.00           C
ATOM   1947  CG1 ILE A 308      19.893  47.196  60.131  1.00  0.00           C
ATOM   1948  CD  ILE A 308      19.852  46.853  58.647  1.00  0.00           C
ATOM   1949  C   ILE A 308      19.325  47.076  63.171  1.00  0.00           C
ATOM   1950  O   ILE A 308      20.502  46.719  63.251  1.00  0.00           O
ATOM   1951  N   PRO A 309      18.336  46.484  63.849  1.00  0.00           N
ATOM   1952  CD  PRO A 309      16.986  46.962  63.991  1.00  0.00           C
ATOM   1953  CG  PRO A 309      16.215  45.674  64.292  1.00  0.00           C
ATOM   1954  CB  PRO A 309      17.207  44.891  65.158  1.00  0.00           C
ATOM   1955  CA  PRO A 309      18.546  45.212  64.526  1.00  0.00           C
ATOM   1956  C   PRO A 309      18.911  44.155  63.490  1.00  0.00           C
ATOM   1957  O   PRO A 309      18.242  43.973  62.476  1.00  0.00           O
ATOM   1958  N   GLU A 310      19.866  43.248  63.718  1.00  0.00           N
ATOM   1959  CA  GLU A 310      20.324  42.162  62.876  1.00  0.00           C
ATOM   1960  CB  GLU A 310      21.822  41.886  63.043  1.00  0.00           C
ATOM   1961  CG  GLU A 310      22.312  40.788  62.122  1.00  0.00           C
ATOM   1962  CD  GLU A 310      23.821  40.874  61.960  1.00  0.00           C
ATOM   1963  OE1 GLU A 310      24.506  41.235  62.940  1.00  0.00           O
ATOM   1964  OE2 GLU A 310      24.285  40.642  60.827  1.00  0.00           O
ATOM   1965  C   GLU A 310      19.503  40.948  63.284  1.00  0.00           C
ATOM   1966  O   GLU A 310      19.350  40.630  64.448  1.00  0.00           O
ATOM   1967  N   THR A 311      19.059  40.080  62.372  1.00  0.00           N
ATOM   1968  CA  THR A 311      18.039  39.100  62.659  1.00  0.00           C
ATOM   1969  CB  THR A 311      16.677  39.594  62.170  1.00  0.00           C
ATOM   1970  CG2 THR A 311      16.330  40.997  62.627  1.00  0.00           C
ATOM   1971  OG1 THR A 311      16.594  39.534  60.769  1.00  0.00           O
ATOM   1972  C   THR A 311      18.363  37.753  62.010  1.00  0.00           C
ATOM   1973  O   THR A 311      19.398  37.634  61.360  1.00  0.00           O
ATOM   1974  N   THR A 312      17.506  36.744  62.141  1.00  0.00           N
ATOM   1975  CA  THR A 312      17.784  35.488  61.479  1.00  0.00           C
ATOM   1976  CB  THR A 312      17.147  34.232  62.063  1.00  0.00           C
ATOM   1977  CG2 THR A 312      17.913  32.939  61.794  1.00  0.00           C
ATOM   1978  OG1 THR A 312      17.169  34.254  63.474  1.00  0.00           O
ATOM   1979  C   THR A 312      17.427  35.575  59.996  1.00  0.00           C
ATOM   1980  O   THR A 312      18.076  34.866  59.240  1.00  0.00           O
ATOM   1981  N   PHE A 313      16.464  36.420  59.640  1.00  0.00           N
ATOM   1982  CA  PHE A 313      16.131  36.708  58.243  1.00  0.00           C
ATOM   1983  CB  PHE A 313      14.873  37.544  58.409  1.00  0.00           C
ATOM   1984  CG  PHE A 313      13.871  37.501  57.273  1.00  0.00           C
ATOM   1985  CD1 PHE A 313      14.284  38.090  56.069  1.00  0.00           C
ATOM   1986  CE1 PHE A 313      13.370  38.015  55.015  1.00  0.00           C
ATOM   1987  CZ  PHE A 313      12.202  37.255  55.093  1.00  0.00           C
ATOM   1988  CE2 PHE A 313      11.762  36.758  56.324  1.00  0.00           C
ATOM   1989  CD2 PHE A 313      12.655  36.834  57.396  1.00  0.00           C
ATOM   1990  C   PHE A 313      17.217  37.497  57.542  1.00  0.00           C
ATOM   1991  O   PHE A 313      17.528  37.159  56.398  1.00  0.00           O
ATOM   1992  N   GLN A 314      17.879  38.432  58.228  1.00  0.00           N
ATOM   1993  CA  GLN A 314      19.065  39.153  57.822  1.00  0.00           C
ATOM   1994  CB  GLN A 314      19.417  40.158  58.918  1.00  0.00           C
ATOM   1995  CG  GLN A 314      20.173  41.340  58.299  1.00  0.00           C
ATOM   1996  CD  GLN A 314      20.235  42.521  59.263  1.00  0.00           C
ATOM   1997  OE1 GLN A 314      21.321  42.974  59.611  1.00  0.00           O
ATOM   1998  NE2 GLN A 314      19.075  43.107  59.578  1.00  0.00           N
ATOM   1999  C   GLN A 314      20.224  38.227  57.515  1.00  0.00           C
ATOM   2000  O   GLN A 314      20.925  38.321  56.511  1.00  0.00           O
ATOM   2001  N   THR A 315      20.449  37.321  58.474  1.00  0.00           N
ATOM   2002  CA  THR A 315      21.447  36.266  58.426  1.00  0.00           C
ATOM   2003  CB  THR A 315      21.464  35.394  59.668  1.00  0.00           C
ATOM   2004  CG2 THR A 315      22.326  34.132  59.582  1.00  0.00           C
ATOM   2005  OG1 THR A 315      21.902  36.205  60.721  1.00  0.00           O
ATOM   2006  C   THR A 315      21.255  35.442  57.150  1.00  0.00           C
ATOM   2007  O   THR A 315      22.201  35.263  56.389  1.00  0.00           O
ATOM   2008  N   VAL A 316      20.093  34.843  56.853  1.00  0.00           N
ATOM   2009  CA  VAL A 316      19.774  33.968  55.755  1.00  0.00           C
ATOM   2010  CB  VAL A 316      18.462  33.237  56.028  1.00  0.00           C
ATOM   2011  CG1 VAL A 316      17.892  32.536  54.799  1.00  0.00           C
ATOM   2012  CG2 VAL A 316      18.628  32.309  57.246  1.00  0.00           C
ATOM   2013  C   VAL A 316      19.846  34.786  54.486  1.00  0.00           C
ATOM   2014  O   VAL A 316      20.367  34.276  53.502  1.00  0.00           O
ATOM   2015  N   SER A 317      19.597  36.106  54.518  1.00  0.00           N
ATOM   2016  CA  SER A 317      19.748  37.036  53.419  1.00  0.00           C
ATOM   2017  CB  SER A 317      18.982  38.329  53.667  1.00  0.00           C
ATOM   2018  OG  SER A 317      17.591  38.199  53.873  1.00  0.00           O
ATOM   2019  C   SER A 317      21.224  37.251  53.143  1.00  0.00           C
ATOM   2020  O   SER A 317      21.678  37.310  51.993  1.00  0.00           O
ATOM   2021  N   TRP A 318      22.068  37.328  54.184  1.00  0.00           N
ATOM   2022  CA  TRP A 318      23.491  37.516  53.987  1.00  0.00           C
ATOM   2023  CB  TRP A 318      24.129  37.936  55.315  1.00  0.00           C
ATOM   2024  CG  TRP A 318      25.608  38.116  55.250  1.00  0.00           C
ATOM   2025  CD1 TRP A 318      26.285  39.215  54.842  1.00  0.00           C
ATOM   2026  NE1 TRP A 318      27.647  39.023  54.963  1.00  0.00           N
ATOM   2027  CE2 TRP A 318      27.947  37.708  55.243  1.00  0.00           C
ATOM   2028  CZ2 TRP A 318      29.149  37.044  55.511  1.00  0.00           C
ATOM   2029  CH2 TRP A 318      29.043  35.738  55.990  1.00  0.00           C
ATOM   2030  CZ3 TRP A 318      27.807  35.123  56.192  1.00  0.00           C
ATOM   2031  CE3 TRP A 318      26.615  35.817  55.933  1.00  0.00           C
ATOM   2032  CD2 TRP A 318      26.661  37.136  55.482  1.00  0.00           C
ATOM   2033  C   TRP A 318      24.230  36.317  53.376  1.00  0.00           C
ATOM   2034  O   TRP A 318      24.943  36.500  52.400  1.00  0.00           O
ATOM   2035  N   HIS A 319      23.838  35.140  53.864  1.00  0.00           N
ATOM   2036  CA  HIS A 319      24.403  33.908  53.339  1.00  0.00           C
ATOM   2037  CB  HIS A 319      23.824  32.703  54.053  1.00  0.00           C
ATOM   2038  CG  HIS A 319      24.374  32.316  55.398  1.00  0.00           C
ATOM   2039  ND1 HIS A 319      25.721  32.087  55.660  1.00  0.00           N
ATOM   2040  CE1 HIS A 319      25.821  31.592  56.895  1.00  0.00           C
ATOM   2041  NE2 HIS A 319      24.590  31.466  57.456  1.00  0.00           N
ATOM   2042  CD2 HIS A 319      23.713  32.045  56.568  1.00  0.00           C
ATOM   2043  C   HIS A 319      24.078  33.744  51.863  1.00  0.00           C
ATOM   2044  O   HIS A 319      24.892  33.209  51.107  1.00  0.00           O
ATOM   2045  N   PHE A 320      22.848  34.025  51.423  1.00  0.00           N
ATOM   2046  CA  PHE A 320      22.408  34.117  50.048  1.00  0.00           C
ATOM   2047  CB  PHE A 320      20.896  34.336  49.992  1.00  0.00           C
ATOM   2048  CG  PHE A 320      20.240  34.607  48.667  1.00  0.00           C
ATOM   2049  CD1 PHE A 320      20.336  35.903  48.158  1.00  0.00           C
ATOM   2050  CE1 PHE A 320      19.702  36.317  46.981  1.00  0.00           C
ATOM   2051  CZ  PHE A 320      19.072  35.349  46.187  1.00  0.00           C
ATOM   2052  CE2 PHE A 320      19.026  34.030  46.648  1.00  0.00           C
ATOM   2053  CD2 PHE A 320      19.520  33.673  47.910  1.00  0.00           C
ATOM   2054  C   PHE A 320      23.195  35.143  49.234  1.00  0.00           C
ATOM   2055  O   PHE A 320      23.793  34.829  48.207  1.00  0.00           O
ATOM   2056  N   CYS A 321      23.241  36.375  49.746  1.00  0.00           N
ATOM   2057  CA  CYS A 321      23.896  37.499  49.096  1.00  0.00           C
ATOM   2058  CB  CYS A 321      23.762  38.734  49.963  1.00  0.00           C
ATOM   2059  SG  CYS A 321      22.057  39.294  49.663  1.00  0.00           S
ATOM   2060  C   CYS A 321      25.352  37.124  48.843  1.00  0.00           C
ATOM   2061  O   CYS A 321      25.912  37.452  47.800  1.00  0.00           O
ATOM   2062  N   ILE A 322      26.152  36.721  49.835  1.00  0.00           N
ATOM   2063  CA  ILE A 322      27.547  36.350  49.641  1.00  0.00           C
ATOM   2064  CB  ILE A 322      28.245  36.198  50.985  1.00  0.00           C
ATOM   2065  CG2 ILE A 322      27.823  35.042  51.892  1.00  0.00           C
ATOM   2066  CG1 ILE A 322      29.762  36.203  50.795  1.00  0.00           C
ATOM   2067  CD  ILE A 322      30.455  36.472  52.118  1.00  0.00           C
ATOM   2068  C   ILE A 322      27.734  35.161  48.705  1.00  0.00           C
ATOM   2069  O   ILE A 322      28.561  35.202  47.795  1.00  0.00           O
ATOM   2070  N   ALA A 323      26.992  34.080  48.921  1.00  0.00           N
ATOM   2071  CA  ALA A 323      26.997  33.045  47.896  1.00  0.00           C
ATOM   2072  CB  ALA A 323      26.000  31.966  48.285  1.00  0.00           C
ATOM   2073  C   ALA A 323      26.782  33.539  46.477  1.00  0.00           C
ATOM   2074  O   ALA A 323      27.361  33.007  45.535  1.00  0.00           O
ATOM   2075  N   LEU A 324      25.815  34.448  46.309  1.00  0.00           N
ATOM   2076  CA  LEU A 324      25.436  34.920  44.996  1.00  0.00           C
ATOM   2077  CB  LEU A 324      24.250  35.844  45.173  1.00  0.00           C
ATOM   2078  CG  LEU A 324      23.632  36.365  43.883  1.00  0.00           C
ATOM   2079  CD1 LEU A 324      23.053  35.301  42.932  1.00  0.00           C
ATOM   2080  CD2 LEU A 324      22.519  37.398  44.098  1.00  0.00           C
ATOM   2081  C   LEU A 324      26.589  35.585  44.261  1.00  0.00           C
ATOM   2082  O   LEU A 324      26.766  35.391  43.059  1.00  0.00           O
ATOM   2083  N   GLY A 325      27.410  36.277  45.056  1.00  0.00           N
ATOM   2084  CA  GLY A 325      28.671  36.878  44.695  1.00  0.00           C
ATOM   2085  C   GLY A 325      29.750  35.872  44.308  1.00  0.00           C
ATOM   2086  O   GLY A 325      30.917  36.218  44.501  1.00  0.00           O
ATOM   2087  N   TYR A 326      29.405  34.691  43.807  1.00  0.00           N
ATOM   2088  CA  TYR A 326      30.159  33.630  43.153  1.00  0.00           C
ATOM   2089  CB  TYR A 326      30.436  32.462  44.089  1.00  0.00           C
ATOM   2090  CG  TYR A 326      31.282  32.722  45.306  1.00  0.00           C
ATOM   2091  CD1 TYR A 326      32.687  32.815  45.262  1.00  0.00           C
ATOM   2092  CE1 TYR A 326      33.447  33.136  46.395  1.00  0.00           C
ATOM   2093  CZ  TYR A 326      32.801  33.387  47.622  1.00  0.00           C
ATOM   2094  OH  TYR A 326      33.410  33.932  48.696  1.00  0.00           O
ATOM   2095  CE2 TYR A 326      31.386  33.324  47.666  1.00  0.00           C
ATOM   2096  CD2 TYR A 326      30.648  33.032  46.523  1.00  0.00           C
ATOM   2097  C   TYR A 326      29.491  33.201  41.855  1.00  0.00           C
ATOM   2098  O   TYR A 326      29.962  32.193  41.341  1.00  0.00           O
ATOM   2099  N   THR A 327      28.549  33.930  41.271  1.00  0.00           N
ATOM   2100  CA  THR A 327      27.861  33.573  40.041  1.00  0.00           C
ATOM   2101  CB  THR A 327      26.823  34.632  39.747  1.00  0.00           C
ATOM   2102  CG2 THR A 327      26.081  34.405  38.432  1.00  0.00           C
ATOM   2103  OG1 THR A 327      25.843  34.618  40.762  1.00  0.00           O
ATOM   2104  C   THR A 327      28.890  33.483  38.920  1.00  0.00           C
ATOM   2105  O   THR A 327      28.794  32.586  38.078  1.00  0.00           O
ATOM   2106  N   ASN A 328      29.920  34.328  38.857  1.00  0.00           N
ATOM   2107  CA  ASN A 328      30.882  34.361  37.781  1.00  0.00           C
ATOM   2108  CB  ASN A 328      31.829  35.563  37.867  1.00  0.00           C
ATOM   2109  CG  ASN A 328      32.559  35.628  36.524  1.00  0.00           C
ATOM   2110  OD1 ASN A 328      31.852  35.828  35.540  1.00  0.00           O
ATOM   2111  ND2 ASN A 328      33.852  35.333  36.466  1.00  0.00           N
ATOM   2112  C   ASN A 328      31.762  33.122  37.805  1.00  0.00           C
ATOM   2113  O   ASN A 328      32.237  32.691  36.757  1.00  0.00           O
ATOM   2114  N   SER A 329      32.071  32.579  38.997  1.00  0.00           N
ATOM   2115  CA  SER A 329      32.829  31.366  39.116  1.00  0.00           C
ATOM   2116  CB  SER A 329      33.152  31.139  40.582  1.00  0.00           C
ATOM   2117  OG  SER A 329      33.765  32.167  41.334  1.00  0.00           O
ATOM   2118  C   SER A 329      32.014  30.180  38.603  1.00  0.00           C
ATOM   2119  O   SER A 329      32.631  29.285  38.041  1.00  0.00           O
ATOM   2120  N   CYS A 330      30.681  30.227  38.746  1.00  0.00           N
ATOM   2121  CA  CYS A 330      29.803  29.222  38.187  1.00  0.00           C
ATOM   2122  CB  CYS A 330      28.478  29.144  38.944  1.00  0.00           C
ATOM   2123  SG  CYS A 330      28.816  29.034  40.727  1.00  0.00           S
ATOM   2124  C   CYS A 330      29.511  29.478  36.732  1.00  0.00           C
ATOM   2125  O   CYS A 330      29.231  28.539  35.977  1.00  0.00           O
ATOM   2126  N   LEU A 331      29.695  30.680  36.177  1.00  0.00           N
ATOM   2127  CA  LEU A 331      29.482  30.945  34.774  1.00  0.00           C
ATOM   2128  CB  LEU A 331      28.710  32.246  34.552  1.00  0.00           C
ATOM   2129  CG  LEU A 331      27.217  32.132  34.855  1.00  0.00           C
ATOM   2130  CD1 LEU A 331      26.568  33.478  34.545  1.00  0.00           C
ATOM   2131  CD2 LEU A 331      26.388  31.024  34.199  1.00  0.00           C
ATOM   2132  C   LEU A 331      30.675  30.823  33.839  1.00  0.00           C
ATOM   2133  O   LEU A 331      30.412  30.396  32.721  1.00  0.00           O
ATOM   2134  N   ASN A 332      31.881  31.095  34.335  1.00  0.00           N
ATOM   2135  CA  ASN A 332      33.110  30.977  33.580  1.00  0.00           C
ATOM   2136  CB  ASN A 332      34.233  31.511  34.467  1.00  0.00           C
ATOM   2137  CG  ASN A 332      35.520  31.610  33.669  1.00  0.00           C
ATOM   2138  OD1 ASN A 332      35.711  32.526  32.881  1.00  0.00           O
ATOM   2139  ND2 ASN A 332      36.517  30.731  33.867  1.00  0.00           N
ATOM   2140  C   ASN A 332      33.313  29.614  32.938  1.00  0.00           C
ATOM   2141  O   ASN A 332      33.773  29.552  31.791  1.00  0.00           O
ATOM   2142  N   PRO A 333      32.999  28.488  33.577  1.00  0.00           N
ATOM   2143  CD  PRO A 333      32.703  28.261  34.976  1.00  0.00           C
ATOM   2144  CG  PRO A 333      33.027  26.786  35.270  1.00  0.00           C
ATOM   2145  CB  PRO A 333      32.759  26.063  33.960  1.00  0.00           C
ATOM   2146  CA  PRO A 333      32.874  27.187  32.935  1.00  0.00           C
ATOM   2147  C   PRO A 333      31.731  27.191  31.943  1.00  0.00           C
ATOM   2148  O   PRO A 333      31.926  26.957  30.754  1.00  0.00           O
ATOM   2149  N   VAL A 334      30.500  27.334  32.457  1.00  0.00           N
ATOM   2150  CA  VAL A 334      29.322  26.826  31.738  1.00  0.00           C
ATOM   2151  CB  VAL A 334      28.210  26.333  32.651  1.00  0.00           C
ATOM   2152  CG1 VAL A 334      28.598  25.304  33.707  1.00  0.00           C
ATOM   2153  CG2 VAL A 334      27.417  27.456  33.323  1.00  0.00           C
ATOM   2154  C   VAL A 334      28.842  27.747  30.632  1.00  0.00           C
ATOM   2155  O   VAL A 334      28.270  27.203  29.689  1.00  0.00           O
ATOM   2156  N   LEU A 335      29.053  29.062  30.696  1.00  0.00           N
ATOM   2157  CA  LEU A 335      28.550  29.997  29.709  1.00  0.00           C
ATOM   2158  CB  LEU A 335      27.617  31.042  30.299  1.00  0.00           C
ATOM   2159  CG  LEU A 335      26.184  30.858  29.795  1.00  0.00           C
ATOM   2160  CD1 LEU A 335      25.468  29.623  30.346  1.00  0.00           C
ATOM   2161  CD2 LEU A 335      25.315  32.074  30.072  1.00  0.00           C
ATOM   2162  C   LEU A 335      29.665  30.682  28.932  1.00  0.00           C
ATOM   2163  O   LEU A 335      29.451  31.194  27.843  1.00  0.00           O
ATOM   2164  N   TYR A 336      30.873  30.775  29.492  1.00  0.00           N
ATOM   2165  CA  TYR A 336      32.041  31.434  28.937  1.00  0.00           C
ATOM   2166  CB  TYR A 336      32.815  32.342  29.896  1.00  0.00           C
ATOM   2167  CG  TYR A 336      32.134  33.366  30.764  1.00  0.00           C
ATOM   2168  CD1 TYR A 336      32.875  33.965  31.790  1.00  0.00           C
ATOM   2169  CE1 TYR A 336      32.284  34.945  32.611  1.00  0.00           C
ATOM   2170  CZ  TYR A 336      30.890  35.151  32.599  1.00  0.00           C
ATOM   2171  OH  TYR A 336      30.299  36.119  33.370  1.00  0.00           O
ATOM   2172  CE2 TYR A 336      30.147  34.531  31.583  1.00  0.00           C
ATOM   2173  CD2 TYR A 336      30.764  33.649  30.680  1.00  0.00           C
ATOM   2174  C   TYR A 336      33.067  30.476  28.347  1.00  0.00           C
ATOM   2175  O   TYR A 336      33.538  30.795  27.252  1.00  0.00           O
ATOM   2176  N   ALA A 337      33.235  29.240  28.802  1.00  0.00           N
ATOM   2177  CA  ALA A 337      34.016  28.170  28.238  1.00  0.00           C
ATOM   2178  CB  ALA A 337      34.907  27.515  29.289  1.00  0.00           C
ATOM   2179  C   ALA A 337      33.188  27.217  27.389  1.00  0.00           C
ATOM   2180  O   ALA A 337      33.368  27.103  26.186  1.00  0.00           O
ATOM   2181  N   PHE A 338      32.208  26.533  28.000  1.00  0.00           N
ATOM   2182  CA  PHE A 338      31.613  25.319  27.473  1.00  0.00           C
ATOM   2183  CB  PHE A 338      30.860  24.731  28.658  1.00  0.00           C
ATOM   2184  CG  PHE A 338      31.589  24.124  29.843  1.00  0.00           C
ATOM   2185  CD1 PHE A 338      30.814  23.644  30.894  1.00  0.00           C
ATOM   2186  CE1 PHE A 338      31.456  23.139  32.034  1.00  0.00           C
ATOM   2187  CZ  PHE A 338      32.859  23.255  32.119  1.00  0.00           C
ATOM   2188  CE2 PHE A 338      33.633  23.664  31.019  1.00  0.00           C
ATOM   2189  CD2 PHE A 338      32.998  24.098  29.871  1.00  0.00           C
ATOM   2190  C   PHE A 338      30.652  25.574  26.320  1.00  0.00           C
ATOM   2191  O   PHE A 338      30.237  24.603  25.692  1.00  0.00           O
ATOM   2192  N   LEU A 339      30.330  26.840  26.041  1.00  0.00           N
ATOM   2193  CA  LEU A 339      29.256  27.215  25.152  1.00  0.00           C
ATOM   2194  CB  LEU A 339      28.712  28.517  25.717  1.00  0.00           C
ATOM   2195  CG  LEU A 339      27.235  28.699  25.402  1.00  0.00           C
ATOM   2196  CD1 LEU A 339      26.499  27.846  26.424  1.00  0.00           C
ATOM   2197  CD2 LEU A 339      26.849  30.176  25.546  1.00  0.00           C
ATOM   2198  C   LEU A 339      29.671  27.337  23.689  1.00  0.00           C
ATOM   2199  O   LEU A 339      28.897  27.753  22.838  1.00  0.00           O
ATOM   2200  N   ASP A 340      30.954  27.126  23.349  1.00  0.00           N
ATOM   2201  CA  ASP A 340      31.545  27.256  22.030  1.00  0.00           C
ATOM   2202  CB  ASP A 340      31.936  28.722  21.935  1.00  0.00           C
ATOM   2203  CG  ASP A 340      32.031  29.206  20.495  1.00  0.00           C
ATOM   2204  OD1 ASP A 340      33.099  29.743  20.151  1.00  0.00           O
ATOM   2205  OD2 ASP A 340      31.028  29.142  19.770  1.00  0.00           O
ATOM   2206  C   ASP A 340      32.723  26.321  21.774  1.00  0.00           C
ATOM   2207  O   ASP A 340      33.134  25.536  22.635  1.00  0.00           O
ATOM   2208  N   GLU A 341      33.262  26.454  20.555  1.00  0.00           N
ATOM   2209  CA  GLU A 341      34.511  25.815  20.224  1.00  0.00           C
ATOM   2210  CB  GLU A 341      34.651  25.755  18.708  1.00  0.00           C
ATOM   2211  CG  GLU A 341      33.682  24.859  17.953  1.00  0.00           C
ATOM   2212  CD  GLU A 341      33.652  23.430  18.457  1.00  0.00           C
ATOM   2213  OE1 GLU A 341      34.731  22.795  18.491  1.00  0.00           O
ATOM   2214  OE2 GLU A 341      32.602  22.976  18.960  1.00  0.00           O
ATOM   2215  C   GLU A 341      35.731  26.558  20.759  1.00  0.00           C
ATOM   2216  O   GLU A 341      36.859  26.078  20.680  1.00  0.00           O
ATOM   2217  N   ASN A 342      35.478  27.673  21.465  1.00  0.00           N
ATOM   2218  CA  ASN A 342      36.531  28.606  21.771  1.00  0.00           C
ATOM   2219  CB  ASN A 342      35.851  29.806  22.444  1.00  0.00           C
ATOM   2220  CG  ASN A 342      36.775  31.002  22.270  1.00  0.00           C
ATOM   2221  OD1 ASN A 342      37.620  31.234  23.127  1.00  0.00           O
ATOM   2222  ND2 ASN A 342      36.810  31.756  21.172  1.00  0.00           N
ATOM   2223  C   ASN A 342      37.680  27.976  22.557  1.00  0.00           C
ATOM   2224  O   ASN A 342      38.807  28.079  22.105  1.00  0.00           O
ATOM   2225  N   PHE A 343      37.376  27.282  23.667  1.00  0.00           N
ATOM   2226  CA  PHE A 343      38.409  26.889  24.595  1.00  0.00           C
ATOM   2227  CB  PHE A 343      37.850  26.901  26.020  1.00  0.00           C
ATOM   2228  CG  PHE A 343      37.214  25.633  26.544  1.00  0.00           C
ATOM   2229  CD1 PHE A 343      37.794  25.009  27.646  1.00  0.00           C
ATOM   2230  CE1 PHE A 343      37.160  23.976  28.364  1.00  0.00           C
ATOM   2231  CZ  PHE A 343      35.920  23.574  27.830  1.00  0.00           C
ATOM   2232  CE2 PHE A 343      35.330  24.188  26.729  1.00  0.00           C
ATOM   2233  CD2 PHE A 343      35.934  25.284  26.088  1.00  0.00           C
ATOM   2234  C   PHE A 343      39.045  25.549  24.264  1.00  0.00           C
ATOM   2235  O   PHE A 343      39.902  25.169  25.066  1.00  0.00           O
ATOM   2236  N   LYS A 344      38.786  24.920  23.121  1.00  0.00           N
ATOM   2237  CA  LYS A 344      38.977  23.508  22.891  1.00  0.00           C
ATOM   2238  CB  LYS A 344      37.683  22.757  23.184  1.00  0.00           C
ATOM   2239  CG  LYS A 344      36.479  23.157  22.332  1.00  0.00           C
ATOM   2240  CD  LYS A 344      35.239  22.347  22.759  1.00  0.00           C
ATOM   2241  CE  LYS A 344      34.182  22.457  21.667  1.00  0.00           C
ATOM   2242  NZ  LYS A 344      33.093  21.498  21.911  1.00  0.00           N
ATOM   2243  C   LYS A 344      39.459  23.278  21.468  1.00  0.00           C
ATOM   2244  O   LYS A 344      39.351  24.194  20.662  1.00  0.00           O
ATOM   2245  N   ARG A 345      40.119  22.140  21.223  1.00  0.00           N
ATOM   2246  CA  ARG A 345      40.684  21.781  19.936  1.00  0.00           C
ATOM   2247  CB  ARG A 345      42.175  21.471  19.933  1.00  0.00           C
ATOM   2248  CG  ARG A 345      42.707  20.992  18.588  1.00  0.00           C
ATOM   2249  CD  ARG A 345      44.022  20.239  18.642  1.00  0.00           C
ATOM   2250  NE  ARG A 345      43.985  18.860  19.095  1.00  0.00           N
ATOM   2251  CZ  ARG A 345      44.884  18.187  19.835  1.00  0.00           C
ATOM   2252  NH1 ARG A 345      46.050  18.698  20.234  1.00  0.00           N
ATOM   2253  NH2 ARG A 345      44.602  16.955  20.268  1.00  0.00           N
ATOM   2254  C   ARG A 345      39.806  20.724  19.288  1.00  0.00           C
ATOM   2255  OC1 ARG A 345      38.920  21.146  18.523  1.00  0.00           O
ATOM   2256  OC2 ARG A 345      40.143  19.537  19.496  1.00  0.00           O
TER    2257      ARG A 345
ATOM   2258  N   PHE B   1      33.388  37.296  48.714  1.00  0.00           N
ATOM   2259  CA  PHE B   1      33.829  38.687  48.892  1.00  0.00           C
ATOM   2260  CB  PHE B   1      33.400  39.636  47.777  1.00  0.00           C
ATOM   2261  CG  PHE B   1      33.900  41.045  47.997  1.00  0.00           C
ATOM   2262  CD1 PHE B   1      33.070  41.949  48.663  1.00  0.00           C
ATOM   2263  CE1 PHE B   1      33.554  43.231  48.965  1.00  0.00           C
ATOM   2264  CZ  PHE B   1      34.830  43.609  48.510  1.00  0.00           C
ATOM   2265  CE2 PHE B   1      35.624  42.763  47.731  1.00  0.00           C
ATOM   2266  CD2 PHE B   1      35.120  41.482  47.448  1.00  0.00           C
ATOM   2267  C   PHE B   1      33.267  39.177  50.226  1.00  0.00           C
ATOM   2268  O   PHE B   1      32.057  39.010  50.368  1.00  0.00           O
ATOM   2269  N   GLY B   2      34.047  39.851  51.071  1.00  0.00           N
ATOM   2270  CA  GLY B   2      33.623  40.484  52.306  1.00  0.00           C
ATOM   2271  C   GLY B   2      33.499  39.525  53.476  1.00  0.00           C
ATOM   2272  O   GLY B   2      33.104  39.964  54.556  1.00  0.00           O
ATOM   2273  N   GLY B   3      33.591  38.207  53.320  1.00  0.00           N
ATOM   2274  CA  GLY B   3      33.103  37.194  54.233  1.00  0.00           C
ATOM   2275  C   GLY B   3      33.794  37.133  55.603  1.00  0.00           C
ATOM   2276  O   GLY B   3      33.336  36.418  56.479  1.00  0.00           O
ATOM   2277  N   PHE B   4      34.895  37.870  55.735  1.00  0.00           N
ATOM   2278  CA  PHE B   4      35.622  37.916  56.994  1.00  0.00           C
ATOM   2279  CB  PHE B   4      37.059  37.500  56.663  1.00  0.00           C
ATOM   2280  CG  PHE B   4      37.271  36.118  56.081  1.00  0.00           C
ATOM   2281  CD1 PHE B   4      37.211  35.060  56.986  1.00  0.00           C
ATOM   2282  CE1 PHE B   4      37.402  33.753  56.532  1.00  0.00           C
ATOM   2283  CZ  PHE B   4      37.673  33.552  55.174  1.00  0.00           C
ATOM   2284  CE2 PHE B   4      37.902  34.604  54.264  1.00  0.00           C
ATOM   2285  CD2 PHE B   4      37.700  35.883  54.768  1.00  0.00           C
ATOM   2286  C   PHE B   4      35.481  39.200  57.810  1.00  0.00           C
ATOM   2287  O   PHE B   4      36.185  39.231  58.819  1.00  0.00           O
ATOM   2288  N   THR B   5      34.684  40.157  57.355  1.00  0.00           N
ATOM   2289  CA  THR B   5      34.513  41.391  58.111  1.00  0.00           C
ATOM   2290  CB  THR B   5      34.287  42.567  57.156  1.00  0.00           C
ATOM   2291  CG2 THR B   5      35.531  42.867  56.321  1.00  0.00           C
ATOM   2292  OG1 THR B   5      33.114  42.438  56.367  1.00  0.00           O
ATOM   2293  C   THR B   5      33.450  41.321  59.195  1.00  0.00           C
ATOM   2294  O   THR B   5      32.311  40.914  58.994  1.00  0.00           O
ATOM   2295  N   GLY B   6      33.866  41.855  60.354  1.00  0.00           N
ATOM   2296  CA  GLY B   6      33.102  41.879  61.584  1.00  0.00           C
ATOM   2297  C   GLY B   6      32.931  40.477  62.164  1.00  0.00           C
ATOM   2298  O   GLY B   6      33.586  39.563  61.653  1.00  0.00           O
ATOM   2299  N   ALA B   7      32.065  40.238  63.137  1.00  0.00           N
ATOM   2300  CA  ALA B   7      31.427  38.954  63.371  1.00  0.00           C
ATOM   2301  CB  ALA B   7      30.805  38.867  64.767  1.00  0.00           C
ATOM   2302  C   ALA B   7      30.405  38.632  62.301  1.00  0.00           C
ATOM   2303  O   ALA B   7      29.665  39.507  61.860  1.00  0.00           O
ATOM   2304  N   ARG B   8      30.295  37.365  61.888  1.00  0.00           N
ATOM   2305  CA  ARG B   8      29.412  36.771  60.908  1.00  0.00           C
ATOM   2306  CB  ARG B   8      30.189  36.247  59.701  1.00  0.00           C
ATOM   2307  CG  ARG B   8      30.936  37.336  58.944  1.00  0.00           C
ATOM   2308  CD  ARG B   8      32.333  37.652  59.474  1.00  0.00           C
ATOM   2309  NE  ARG B   8      33.197  36.471  59.416  1.00  0.00           N
ATOM   2310  CZ  ARG B   8      34.256  36.164  60.192  1.00  0.00           C
ATOM   2311  NH1 ARG B   8      34.574  36.958  61.202  1.00  0.00           N
ATOM   2312  NH2 ARG B   8      34.911  34.990  60.118  1.00  0.00           N
ATOM   2313  C   ARG B   8      28.549  35.642  61.453  1.00  0.00           C
ATOM   2314  O   ARG B   8      28.953  35.021  62.439  1.00  0.00           O
ATOM   2315  N   LYS B   9      27.417  35.354  60.809  1.00  0.00           N
ATOM   2316  CA  LYS B   9      26.511  34.281  61.171  1.00  0.00           C
ATOM   2317  CB  LYS B   9      25.239  34.819  61.835  1.00  0.00           C
ATOM   2318  CG  LYS B   9      25.549  35.767  62.981  1.00  0.00           C
ATOM   2319  CD  LYS B   9      24.248  36.097  63.708  1.00  0.00           C
ATOM   2320  CE  LYS B   9      24.487  37.047  64.873  1.00  0.00           C
ATOM   2321  NZ  LYS B   9      23.334  37.156  65.790  1.00  0.00           N
ATOM   2322  C   LYS B   9      26.070  33.516  59.937  1.00  0.00           C
ATOM   2323  O   LYS B   9      25.441  32.480  60.106  1.00  0.00           O
HETATM 2324  N   NHE B  10      26.249  33.972  58.690  1.00  0.00           N
HETATM 2325  OW  SOL   498      58.611  15.486   8.491  1.00  0.00           O
HETATM 2326  OW  SOL   538      59.162   9.531  60.293  1.00  0.00           O
HETATM 2327  OW  SOL   566      56.568  11.728   8.807  1.00  0.00           O
HETATM 2328  OW  SOL   569      20.109  18.910  70.168  1.00  0.00           O
HETATM 2329  OW  SOL   659      35.021  33.983  38.601  1.00  0.00           O
HETATM 2330  OW  SOL   760       8.640  50.356  74.493  1.00  0.00           O
HETATM 2331  OW  SOL   816      35.358  44.189  51.812  1.00  0.00           O
HETATM 2332  OW  SOL   886      29.590  40.973  59.390  1.00  0.00           O
HETATM 2333  OW  SOL   919      26.511  46.463  66.820  1.00  0.00           O
HETATM 2334  OW  SOL   928      31.713  68.796  21.639  1.00  0.00           O
HETATM 2335  OW  SOL  1001      34.354  48.518   2.178  1.00  0.00           O
HETATM 2336  OW  SOL  1024      47.831  44.386  71.974  1.00  0.00           O
HETATM 2337  OW  SOL  1127      49.791   4.419  68.532  1.00  0.00           O
HETATM 2338  OW  SOL  1181      63.329  15.765   1.415  1.00  0.00           O
HETATM 2339  OW  SOL  1224      16.682  23.573  77.258  1.00  0.00           O
HETATM 2340  OW  SOL  1259      38.308  31.771   4.210  1.00  0.00           O
HETATM 2341  OW  SOL  1329       0.128  16.112  77.156  1.00  0.00           O
HETATM 2342  OW  SOL  1476      45.140  11.499  77.121  1.00  0.00           O
HETATM 2343  OW  SOL  1650      42.402  59.578  68.949  1.00  0.00           O
HETATM 2344  OW  SOL  1687      32.988  43.828   2.995  1.00  0.00           O
HETATM 2345  OW  SOL  1727      13.020  16.622  24.694  1.00  0.00           O
HETATM 2346  OW  SOL  1856      -3.183  19.775  70.764  1.00  0.00           O
HETATM 2347  OW  SOL  1857      28.981  43.449  58.253  1.00  0.00           O
HETATM 2348  OW  SOL  1884      36.071  36.794  47.747  1.00  0.00           O
HETATM 2349  OW  SOL  1896      47.705  70.637  77.328  1.00  0.00           O
HETATM 2350  OW  SOL  2046      36.823  39.364  49.987  1.00  0.00           O
HETATM 2351  OW  SOL  2110      57.084   8.582   6.385  1.00  0.00           O
HETATM 2352  OW  SOL  2149      29.098  42.002  62.464  1.00  0.00           O
HETATM 2353  OW  SOL  2221      32.364  43.114  42.252  1.00  0.00           O
HETATM 2354  OW  SOL  2320      14.886  62.341   4.654  1.00  0.00           O
HETATM 2355  OW  SOL  2402      38.180  18.980   6.148  1.00  0.00           O
HETATM 2356  OW  SOL  2574      46.860   2.213  77.502  1.00  0.00           O
HETATM 2357  OW  SOL  2721       4.186  37.536   0.886  1.00  0.00           O
HETATM 2358  OW  SOL  2742      60.169  43.255  16.985  1.00  0.00           O
HETATM 2359  OW  SOL  2766      12.146  12.289   3.752  1.00  0.00           O
HETATM 2360  OW  SOL  2852      34.929  36.758  51.000  1.00  0.00           O
HETATM 2361  OW  SOL  2890      34.799  46.560  50.559  1.00  0.00           O
HETATM 2362  OW  SOL  2916      42.513  21.913  73.236  1.00  0.00           O
HETATM 2363  OW  SOL  2926      40.215  69.204   4.886  1.00  0.00           O
HETATM 2364  OW  SOL  3102      26.801  67.534  73.822  1.00  0.00           O
HETATM 2365  OW  SOL  3202      32.849  46.332  48.761  1.00  0.00           O
HETATM 2366  OW  SOL  3227      36.758  39.108  53.503  1.00  0.00           O
HETATM 2367  OW  SOL  3269      38.979  38.233  77.940  1.00  0.00           O
HETATM 2368  OW  SOL  3274      55.942  15.712  71.845  1.00  0.00           O
HETATM 2369  OW  SOL  3304      48.547  54.157   1.911  1.00  0.00           O
HETATM 2370  OW  SOL  3384      45.882  39.446   2.486  1.00  0.00           O
HETATM 2371  OW  SOL  3451      39.043  23.565  17.287  1.00  0.00           O
HETATM 2372  OW  SOL  3573       9.234  26.840  67.343  1.00  0.00           O
HETATM 2373  OW  SOL  3622      33.028  19.434  79.607  1.00  0.00           O
HETATM 2374  OW  SOL  3688      31.383  44.540  57.381  1.00  0.00           O
HETATM 2375  OW  SOL  3732      48.624  -0.116  75.785  1.00  0.00           O
HETATM 2376  OW  SOL  3775      48.427  34.156  11.398  1.00  0.00           O
HETATM 2377  OW  SOL  3816      32.727  44.913  62.411  1.00  0.00           O
HETATM 2378  OW  SOL  3847      28.569  61.308   5.946  1.00  0.00           O
HETATM 2379  OW  SOL  3874      41.552  29.792   5.496  1.00  0.00           O
HETATM 2380  OW  SOL  3893      55.946  62.585   3.015  1.00  0.00           O
HETATM 2381  OW  SOL  3924      22.923  55.807  66.718  1.00  0.00           O
HETATM 2382  OW  SOL  3951      32.920  35.191  41.058  1.00  0.00           O
HETATM 2383  OW  SOL  3961      41.711  58.509  75.330  1.00  0.00           O
HETATM 2384  OW  SOL  3966      -0.675  47.424   6.841  1.00  0.00           O
HETATM 2385  OW  SOL  3973       3.938   8.889  60.412  1.00  0.00           O
HETATM 2386  OW  SOL  3977      49.060   4.989  19.446  1.00  0.00           O
HETATM 2387  OW  SOL  3989      61.292  61.205  18.792  1.00  0.00           O
HETATM 2388  OW  SOL  4111      36.846  32.279  60.796  1.00  0.00           O
HETATM 2389  OW  SOL  4183      24.884  20.964  69.315  1.00  0.00           O
HETATM 2390  OW  SOL  4400      30.426  45.061  60.745  1.00  0.00           O
HETATM 2391  OW  SOL  4402      30.196  32.643  54.085  1.00  0.00           O
HETATM 2392  OW  SOL  4482       0.309  21.039  62.972  1.00  0.00           O
HETATM 2393  OW  SOL  4515      51.023  22.002  80.507  1.00  0.00           O
HETATM 2394  OW  SOL  4669      37.644  35.181  42.165  1.00  0.00           O
HETATM 2395  OW  SOL  4907       8.308  42.101   6.339  1.00  0.00           O
HETATM 2396  OW  SOL  4923       9.374  46.409  54.805  1.00  0.00           O
HETATM 2397  OW  SOL  4933      30.386  47.834  48.739  1.00  0.00           O
HETATM 2398  OW  SOL  4965      63.645  60.350   8.659  1.00  0.00           O
HETATM 2399  OW  SOL  5113      46.324  28.958  72.157  1.00  0.00           O
HETATM 2400  OW  SOL  5236      45.976  55.607   7.210  1.00  0.00           O
HETATM 2401  OW  SOL  5293      35.717  35.126  44.816  1.00  0.00           O
HETATM 2402  OW  SOL  5317       3.350  10.733  78.113  1.00  0.00           O
HETATM 2403  OW  SOL  5353      18.687  19.966  74.347  1.00  0.00           O
HETATM 2404  OW  SOL  5405       7.480  19.524   1.791  1.00  0.00           O
HETATM 2405  OW  SOL  5406      33.316  36.299  45.794  1.00  0.00           O
HETATM 2406  OW  SOL  5443      38.836  58.809  10.364  1.00  0.00           O
HETATM 2407  OW  SOL  5588      30.922  37.142  47.221  1.00  0.00           O
HETATM 2408  OW  SOL  5639      35.465  36.323  40.848  1.00  0.00           O
HETATM 2409  OW  SOL  5777      -0.426  29.995  10.432  1.00  0.00           O
HETATM 2410  OW  SOL  5958       5.086  29.525  73.571  1.00  0.00           O
HETATM 2411  OW  SOL  6008      35.955  41.536  63.370  1.00  0.00           O
HETATM 2412  OW  SOL  6040      32.604  53.907  10.636  1.00  0.00           O
HETATM 2413  OW  SOL  6077      54.746  51.074  78.441  1.00  0.00           O
HETATM 2414  OW  SOL  6132       3.673  23.026  24.219  1.00  0.00           O
HETATM 2415  OW  SOL  6139      31.809  25.177   9.630  1.00  0.00           O
HETATM 2416  OW  SOL  6146      44.778  59.680  -0.475  1.00  0.00           O
HETATM 2417  OW  SOL  6157       3.845  25.885   2.450  1.00  0.00           O
HETATM 2418  OW  SOL  6259      31.590   9.311  72.659  1.00  0.00           O
HETATM 2419  OW  SOL  6321      36.137  33.917  48.499  1.00  0.00           O
HETATM 2420  OW  SOL  6332      37.329  56.308  73.015  1.00  0.00           O
HETATM 2421  OW  SOL  6467      23.841  25.792  68.880  1.00  0.00           O
HETATM 2422  OW  SOL  6495       5.238  41.228   4.457  1.00  0.00           O
HETATM 2423  OW  SOL  6595      61.815   3.900  75.801  1.00  0.00           O
HETATM 2424  OW  SOL  6770      52.281  16.001   7.428  1.00  0.00           O
HETATM 2425  OW  SOL  6811      36.269  43.418  59.970  1.00  0.00           O
HETATM 2426  NA  NA   6910      18.831  64.419   9.242  1.00  0.00           N
HETATM 2427  NA  NA   6911      52.744  54.971  28.161  1.00  0.00           N
HETATM 2428  NA  NA   6912      40.067  65.113  -0.373  1.00  0.00           N
HETATM 2429  NA  NA   6913       7.918  34.947  74.917  1.00  0.00           N
HETATM 2430  NA  NA   6914      49.752  16.576  15.632  1.00  0.00           N
HETATM 2431  NA  NA   6915      62.606  18.184  10.533  1.00  0.00           N
HETATM 2432  NA  NA   6916      36.432  39.493  11.658  1.00  0.00           N
HETATM 2433  NA  NA   6917      35.114  57.238  20.099  1.00  0.00           N
HETATM 2434  NA  NA   6918       8.362  54.873  -1.674  1.00  0.00           N
HETATM 2435  NA  NA   6919      47.145   6.623  66.186  1.00  0.00           N
HETATM 2436  NA  NA   6920      57.957  12.662  14.375  1.00  0.00           N
HETATM 2437  NA  NA   6921      49.487   2.674   9.217  1.00  0.00           N
HETATM 2438  NA  NA   6922      58.594  64.095   7.142  1.00  0.00           N
HETATM 2439  NA  NA   6923       9.976  47.908  66.683  1.00  0.00           N
HETATM 2440  NA  NA   6924      47.545  13.294  15.932  1.00  0.00           N
HETATM 2441  NA  NA   6925       3.674  64.206  75.956  1.00  0.00           N
HETATM 2442  NA  NA   6926       6.945   1.068  79.024  1.00  0.00           N
HETATM 2443  NA  NA   6927      45.937  53.190  77.694  1.00  0.00           N
HETATM 2444  NA  NA   6928      18.439   0.732   0.758  1.00  0.00           N
HETATM 2445  NA  NA   6929       1.191  33.959  65.064  1.00  0.00           N
HETATM 2446  NA  NA   6930      53.901  58.278   8.959  1.00  0.00           N
HETATM 2447  NA  NA   6931      65.139   3.388  17.404  1.00  0.00           N
HETATM 2448  NA  NA   6932      17.721   2.327  69.375  1.00  0.00           N
HETATM 2449  NA  NA   6933      53.982  42.353   9.427  1.00  0.00           N
HETATM 2450  NA  NA   6934      40.488  54.945  15.235  1.00  0.00           N
HETATM 2451  NA  NA   6935      47.240  68.443  72.726  1.00  0.00           N
HETATM 2452  NA  NA   6936      63.209  17.864  28.569  1.00  0.00           N
HETATM 2453  NA  NA   6937      53.054  70.082  73.583  1.00  0.00           N
HETATM 2454  NA  NA   6938       0.925  19.717  75.389  1.00  0.00           N
HETATM 2455  NA  NA   6939       8.383  15.790  67.798  1.00  0.00           N
HETATM 2456  NA  NA   6940      20.176  23.511   1.944  1.00  0.00           N
HETATM 2457  NA  NA   6941      15.829  71.156  72.370  1.00  0.00           N
HETATM 2458  NA  NA   6942       5.961  26.533  16.500  1.00  0.00           N
HETATM 2459  NA  NA   6943       9.511  65.452  11.970  1.00  0.00           N
HETATM 2460  NA  NA   6944      59.874  16.596  78.013  1.00  0.00           N
HETATM 2461  NA  NA   6945       7.402   4.855  -0.317  1.00  0.00           N
HETATM 2462  NA  NA   6946      46.381  46.246  71.560  1.00  0.00           N
HETATM 2463  NA  NA   6947      21.124  56.439   6.355  1.00  0.00           N
HETATM 2464  NA  NA   6948      47.531   3.237  19.858  1.00  0.00           N
HETATM 2465  NA  NA   6949      33.547   8.995  12.150  1.00  0.00           N
HETATM 2466  NA  NA   6950      26.388   8.483   8.358  1.00  0.00           N
HETATM 2467  NA  NA   6951      14.270   7.748  79.328  1.00  0.00           N
HETATM 2468  NA  NA   6952      59.023   7.718  66.477  1.00  0.00           N
HETATM 2469  NA  NA   6953       7.530  54.055  10.132  1.00  0.00           N
HETATM 2470  CL  CL   6954      50.154  13.846  16.699  1.00  0.00           C
HETATM 2471  CL  CL   6955      38.371   2.243  68.889  1.00  0.00           C
HETATM 2472  CL  CL   6956       7.974  32.245   6.829  1.00  0.00           C
HETATM 2473  CL  CL   6957      47.275  15.843  14.563  1.00  0.00           C
HETATM 2474  CL  CL   6958      45.464  45.260  69.188  1.00  0.00           C
HETATM 2475  CL  CL   6959      64.951  45.246  76.464  1.00  0.00           C
HETATM 2476  CL  CL   6960       0.641  44.857  13.222  1.00  0.00           C
HETATM 2477  CL  CL   6961      -0.903  32.531  75.079  1.00  0.00           C
HETATM 2478  CL  CL   6962      55.546  16.455   7.514  1.00  0.00           C
HETATM 2479  CL  CL   6963       9.992  34.178  73.190  1.00  0.00           C
HETATM 2480  CL  CL   6964      32.768  45.426   5.953  1.00  0.00           C
HETATM 2481  CL  CL   6965      59.529  16.426  66.360  1.00  0.00           C
HETATM 2482  CL  CL   6966      40.369  40.818  72.301  1.00  0.00           C
HETATM 2483  CL  CL   6967      33.899  64.849  14.298  1.00  0.00           C
HETATM 2484  CL  CL   6968      27.123  31.854   5.210  1.00  0.00           C
HETATM 2485  CL  CL   6969      60.160  13.887  12.503  1.00  0.00           C
HETATM 2486  CL  CL   6970      55.308  60.495   5.180  1.00  0.00           C
HETATM 2487  CL  CL   6971      35.052  42.715  70.992  1.00  0.00           C
HETATM 2488  CL  CL   6972       1.583  27.344  17.594  1.00  0.00           C
HETATM 2489  CL  CL   6973      13.608   5.153   1.102  1.00  0.00           C
HETATM 2490  CL  CL   6974      58.375   6.479   3.909  1.00  0.00           C
HETATM 2491  CL  CL   6975      34.112  38.216  11.547  1.00  0.00           C
HETATM 2492  CL  CL   6976      17.419   1.380  75.954  1.00  0.00           C
HETATM 2493  CL  CL   6977      48.959  -1.776   1.716  1.00  0.00           C
HETATM 2494  CL  CL   6978       2.755  18.609  73.403  1.00  0.00           C
HETATM 2495  CL  CL   6979       4.958   5.770  77.846  1.00  0.00           C
HETATM 2496  CL  CL   6980       7.165  28.069  14.574  1.00  0.00           C
HETATM 2497  CL  CL   6981       7.081  70.005  13.236  1.00  0.00           C
HETATM 2498  CL  CL   6982       9.780  57.842  16.494  1.00  0.00           C
HETATM 2499  CL  CL   6983      43.866   9.700  16.261  1.00  0.00           C
HETATM 2500  CL  CL   6984      26.808  67.746  -0.291  1.00  0.00           C
HETATM 2501  CL  CL   6985      38.337  41.977   5.015  1.00  0.00           C
HETATM 2502  CL  CL   6986      36.942   0.483  20.212  1.00  0.00           C
HETATM 2503  CL  CL   6987      41.693  53.771  12.984  1.00  0.00           C
HETATM 2504  CL  CL   6988       4.729  58.012   6.749  1.00  0.00           C
HETATM 2505  CL  CL   6989      57.761  36.613  13.720  1.00  0.00           C
HETATM 2506  CL  CL   6990      35.254  57.675   6.443  1.00  0.00           C
HETATM 2507  CL  CL   6991      18.883   3.197  71.827  1.00  0.00           C
HETATM 2508  CL  CL   6992      13.294  30.213  74.375  1.00  0.00           C
HETATM 2509  CL  CL   6993      40.755  13.755  78.380  1.00  0.00           C
HETATM 2510  CL  CL   6994      32.890  37.471  76.094  1.00  0.00           C
HETATM 2511  CL  CL   6995       8.036  53.226   7.514  1.00  0.00           C
HETATM 2512  CL  CL   6996      55.690  56.416   9.782  1.00  0.00           C
HETATM 2513  CL  CL   6997       1.097  28.162  10.787  1.00  0.00           C
HETATM 2514  CL  CL   6998      42.844  62.085  16.626  1.00  0.00           C
HETATM 2515  CL  CL   6999      23.153  -0.739   7.014  1.00  0.00           C
HETATM 2516  CL  CL   7000       3.800   1.454  67.953  1.00  0.00           C
HETATM 2517  CL  CL   7001      47.576  54.112  69.790  1.00  0.00           C
HETATM 2518  CL  CL   7002       1.552  18.344  77.890  1.00  0.00           C
HETATM 2519  CL  CL   7003      10.088  21.397  75.013  1.00  0.00           C
HETATM 2520  CL  CL   7004      59.876  -1.723  18.608  1.00  0.00           C
HETATM 2521  CL  CL   7005      36.764  62.747  74.975  1.00  0.00           C
HETATM 2522  CL  CL   7006      26.225  10.179  10.464  1.00  0.00           C
HETATM 2523  CL  CL   7007      30.837  14.788  73.007  1.00  0.00           C
HETATM 2524  CL  CL   7008      14.281  48.958   0.699  1.00  0.00           C
HETATM 2525  CL  CL   7009      60.283   0.447  75.783  1.00  0.00           C
HETATM 2526  CL  CL   7010      58.044  13.525  25.304  1.00  0.00           C
HETATM 2527  CL  CL   7011      50.957  69.133  17.083  1.00  0.00           C
HETATM 2528  CL  CL   7012      24.651  53.125   9.582  1.00  0.00           C
HETATM 2529  CL  CL   7013      59.679  12.819   5.071  1.00  0.00           C
CONECT   34   29   35   36
CONECT   29   28   30   34
CONECT   30   31   29   32
CONECT   33   32
CONECT   32   30   33
CONECT   31   30
CONECT   28   26   29
CONECT   35   34
CONECT   49   44   50   51
CONECT   44   43   45   49
CONECT   45   44   46   47
CONECT   48   47
CONECT   47   45   48
CONECT   46   45
CONECT   43   41   44
CONECT   50   49
CONECT   96   91   97   98
CONECT   91   90   92   96
CONECT   92   91   93   94
CONECT   95   94
CONECT   94   92   95
CONECT   93   92
CONECT   90   88   91
CONECT   97   96
CONECT  219  214  220  221
CONECT  214  213  215  219
CONECT  215  214  216  217
CONECT  218  217
CONECT  217  215  218
CONECT  216  215
CONECT  213  211  214
CONECT  220  219
CONECT  317  312  318  319
CONECT  312  311  313  317
CONECT  313  312  314  315
CONECT  316  315
CONECT  315  313  316
CONECT  314  313
CONECT  311  309  312
CONECT  318  317
CONECT  337  332  338  339
CONECT  332  331  333  337
CONECT  333  332  334  335
CONECT  336  335
CONECT  335  333  336
CONECT  334  333
CONECT  331  329  332
CONECT  338  337
CONECT  575  570  576  577
CONECT  570  569  571  575
CONECT  571  570  572  573
CONECT  574  573
CONECT  573  571  574
CONECT  572  571
CONECT  569  567  570
CONECT  576  575
CONECT  606  601  607  608
CONECT  601  600  602  606
CONECT  602  601  603  604
CONECT  605  604
CONECT  604  602  605
CONECT  603  602
CONECT  600  598  601
CONECT  607  606
CONECT  621  616  622  623
CONECT  616  615  617  621
CONECT  617  616  618  619
CONECT  620  619
CONECT  619  617  620
CONECT  618  617
CONECT  615  613  616
CONECT  622  621
CONECT  635  630  636  637
CONECT  630  629  631  635
CONECT  631  630  632  633
CONECT  634  633
CONECT  633  631  634
CONECT  632  631
CONECT  629  627  630
CONECT  636  635
CONECT  715  710  716  717
CONECT  710  709  711  715
CONECT  711  710  712  713
CONECT  714  713
CONECT  713  711  714
CONECT  712  711
CONECT  709  707  710
CONECT  716  715
CONECT  814  809  815  816
CONECT  809  808  810  814
CONECT  810  809  811  812
CONECT  813  812
CONECT  812  810  813
CONECT  811  810
CONECT  808  806  809
CONECT  815  814
CONECT  963  958  964  965
CONECT  958  957  959  963
CONECT  959  958  960  961
CONECT  962  961
CONECT  961  959  962
CONECT  960  959
CONECT  957  955  958
CONECT  964  963
CONECT 1021 1016 1022 1023
CONECT 1016 1015 1017 1021
CONECT 1017 1016 1018 1019
CONECT 1020 1019
CONECT 1019 1017 1020
CONECT 1018 1017
CONECT 1015 1013 1016
CONECT 1022 1021
CONECT 1054 1049 1055 1056
CONECT 1049 1048 1050 1054
CONECT 1050 1049 1051 1052
CONECT 1053 1052
CONECT 1052 1050 1053
CONECT 1051 1050
CONECT 1048 1046 1049
CONECT 1055 1054
CONECT 1185 1180 1186 1187
CONECT 1180 1179 1181 1185
CONECT 1181 1180 1182 1183
CONECT 1184 1183
CONECT 1183 1181 1184
CONECT 1182 1181
CONECT 1179 1177 1180
CONECT 1186 1185
CONECT 1352 1347 1353 1354
CONECT 1347 1346 1348 1352
CONECT 1348 1347 1349 1350
CONECT 1351 1350
CONECT 1350 1348 1351
CONECT 1349 1348
CONECT 1346 1344 1347
CONECT 1353 1352
CONECT 1384 1379 1385 1386
CONECT 1379 1378 1380 1384
CONECT 1380 1379 1381 1382
CONECT 1383 1382
CONECT 1382 1380 1383
CONECT 1381 1380
CONECT 1378 1376 1379
CONECT 1385 1384
CONECT 1419 1414 1420 1421
CONECT 1414 1413 1415 1419
CONECT 1415 1414 1416 1417
CONECT 1418 1417
CONECT 1417 1415 1418
CONECT 1416 1415
CONECT 1413 1411 1414
CONECT 1420 1419
CONECT 1457 1452 1458 1459
CONECT 1452 1451 1453 1457
CONECT 1453 1452 1454 1455
CONECT 1456 1455
CONECT 1455 1453 1456
CONECT 1454 1453
CONECT 1451 1449 1452
CONECT 1458 1457
CONECT 1465 1460 1466 1467
CONECT 1460 1459 1461 1465
CONECT 1461 1460 1462 1463
CONECT 1464 1463
CONECT 1463 1461 1464
CONECT 1462 1461
CONECT 1459 1457 1460
CONECT 1466 1465
CONECT 1525 1520 1526 1527
CONECT 1520 1519 1521 1525
CONECT 1521 1520 1522 1523
CONECT 1524 1523
CONECT 1523 1521 1524
CONECT 1522 1521
CONECT 1519 1517 1520
CONECT 1526 1525
CONECT 1709 1704 1710 1711
CONECT 1704 1703 1705 1709
CONECT 1705 1704 1706 1707
CONECT 1708 1707
CONECT 1707 1705 1708
CONECT 1706 1705
CONECT 1703 1701 1704
CONECT 1710 1709
CONECT 1802 1797 1803 1804
CONECT 1797 1796 1798 1802
CONECT 1798 1797 1799 1800
CONECT 1801 1800
CONECT 1800 1798 1801
CONECT 1799 1798
CONECT 1796 1794 1797
CONECT 1803 1802
CONECT 1851 1846 1852 1853
CONECT 1846 1845 1847 1851
CONECT 1847 1846 1848 1849
CONECT 1850 1849
CONECT 1849 1847 1850
CONECT 1848 1847
CONECT 1845 1843 1846
CONECT 1852 1851
CONECT 1869 1864 1870 1871
CONECT 1864 1863 1865 1869
CONECT 1865 1864 1866 1867
CONECT 1868 1867
CONECT 1867 1865 1868
CONECT 1866 1865
CONECT 1863 1861 1864
CONECT 1870 1869
CONECT 1896 1891 1897 1898
CONECT 1891 1890 1892 1896
CONECT 1892 1891 1893 1894
CONECT 1895 1894
CONECT 1894 1892 1895
CONECT 1893 1892
CONECT 1890 1888 1891
CONECT 1897 1896
CONECT 1904 1899 1905 1906
CONECT 1899 1898 1900 1904
CONECT 1900 1899 1901 1902
CONECT 1903 1902
CONECT 1902 1900 1903
CONECT 1901 1900
CONECT 1898 1896 1899
CONECT 1905 1904
CONECT 1934 1929 1935 1936
CONECT 1929 1928 1930 1934
CONECT 1930 1929 1931 1932
CONECT 1933 1932
CONECT 1932 1930 1933
CONECT 1931 1930
CONECT 1928 1926 1929
CONECT 1935 1934
CONECT 1949 1944 1950 1951
CONECT 1944 1943 1945 1949
CONECT 1945 1944 1946 1947
CONECT 1948 1947
CONECT 1947 1945 1948
CONECT 1946 1945
CONECT 1943 1941 1944
CONECT 1950 1949
CONECT 2068 2063 2069 2070
CONECT 2063 2062 2064 2068
CONECT 2064 2063 2065 2066
CONECT 2067 2066
CONECT 2066 2064 2067
CONECT 2065 2064
CONECT 2062 2060 2063
CONECT 2069 2068
CONECT 2254 2246 2255 2256
CONECT 2246 2245 2247 2254
CONECT 2247 2246 2248
CONECT 2249 2248 2250
CONECT 2248 2247 2249
CONECT 2251 2250 2252 2253
CONECT 2245 2243 2246
CONECT 2250 2249 2251
CONECT 2252 2251
CONECT 2253 2251
CONECT 2255 2254
CONECT 2256 2254
CONECT 2322 2316 2323 2324
CONECT 2324 2322
END
